# Supplementary material for: TMIGD2 is an orchestrator and therapeutic target on human acute myeloid leukemia stem cells
Source: Nat Commun. 2024 Jan 2;15:11. doi: 10.1038/s41467-023-43843-6 (PMC10761673; doi:10.1038/s41467-023-43843-6)
Supplement: Supplementary file 4 — Source data [file 41467_2023_43843_MOESM4_ESM.xlsx]

## Sheet: Fig.1
Fig. 1b				Fig. 1C					Fig. 1d				Fig. 1e	%	%	nMFI	nMFI		Fig. 1f				Fig. 1g
	CD34-	CD34+			Unfractionated	CD34+CD38+	CD34+CD38-			Normal CD34+ cells	AML CD34+ cells			Normal CD34+ cells	AML CD34+ cells	Normal CD34+ cells	AML CD34+ cells			HD	AML			CD34+	CD3+
	0.68	23.01			0.77		13.41			0.7	4.1			15.11	23.01	4.6	7.94444			65.5	35.7			23.01	35.7
	22.67	85.22			38.27	89.47	63.52			0.5	0.36			2.37	85.22	5.01	40.1778			62.5	30.46			85.22	30.46
	64.27	99.28			98.7	98.67	99.3			0	1.84			5.04	99.28	18.2	155.144			50.6	25.8			99.28	25.8
	28.25	84.29			80.24	84.48	87.74			1	4.69			39.65	84.29	20.2	38.4233			60.5	20.1			84.29	20.1
	0.2	40.28			0.13	54.54	19.62			0.2	0.8			35	40.28	1.1	3.07778			55.31	35.55			40.28	35.55
	11.99	10.15			10.5	12.8	3.68			0	2.35			59.1	10.15	4.44				56	5.87			10.15	5.87
	1.77	79.31			5.58	78.65				0.8	10			17.5	79.31	0.6	1.71667			46.1	43.85			79.31	43.85
	6.38	7.36			6.44	8.55	6.98			2.8	9.7			13.4	7.36	18	14.4			55	46.7			7.36	46.7
	6.37	26.03			6.17	31.05	21			1.4	1			14.7	26.03	0.9	52.9778			43.6	27.21			26.03	27.21
	7.78	88.2			8.7	92.9	51.3			0	0.4			30.47	88.2	0.24	30.9			39.6	8.61			88.2	8.61
	26.65	77.38			62.71	77.49	86.63				44				77.38		75			37.5	49.1			77.38	49.1
	76.99	98.35			90.7	98.37	58.87				0.5				98.35		77.0111				18.1			98.35	18.1
	7.68	87.07			11.99	95	23				0.4				87.07		5.24444				47.33			87.07	47.33
	14	20.9			14.6	20.62	23.23				1				20.9		35.2333				25.4			20.9	25.4
	12.76	76.62			64.42	79.32	78.21				3.9				76.62		3.83333				23.6			76.62	23.6
	6.17	17.2			5.44	17.9	19.53				13				17.2		1.56667				38.8			17.2	38.8
	3.88	6.25			5.13	7.04	5.57				2				6.25		1.18222				35.58			6.25	35.58
	0.3	4.2			2	8	3.6				1.7				4.2		42.9667				69			4.2	69
	4.38	7.8			4.75	8.41					1				7.8		8.63333				9			7.8	9
	37.1	93			90.3	93.8	92.6				0.5				93		0.144444				24.2			93	24.2
	23	57.56			57	58	57.1				36				57.56		77.5111				25			57.56	25
	1.48	0.7			1.33	0.72	1.17				4.5				0.7		216.011				39.6			0.7	39.6
	47	89			84.78	92.2	88				0.2				89		2.06667				17.5			89	17.5
	17.56	99			61	100	100				1.8				99		50.3667				57.6			99	57.6
	8.1	16			12.9	18	10				1.3				16		5.98889				47.11			16	47.11
	27.8	96.7			64.26	96.5	96				3				96.7		7.9				21			96.7	21
	2.6	38			3.77						0.2				38		57.3444				44.5				44.5
	22.4	14.38			2.86	34	41				4				14.38		108.289				65.7			38	65.7
	6.57	13.54			17.76	21.33	11.93				0.3				13.54		55.1556				15
	80.5	80.6				14.78					0.3				80.6		91.9667				46.68			14.38	15
	82.48	99.7			80.22						0.2				99.7		71.7667				44.22			13.54
	32.9	90.66			94.8	99.7	99.7				2.7				90.66		1.06667				70.9			80.6	46.68
	5.5	90			83.53	91.2	95.15				0				90		16.5333				39.5			99.7	44.22
	36.5	100			10.6	89.57	91.31				0.08				100		35.4222				25.3			90.66	70.9
	7.13	4.98			41.5	100	100				7				4.98		22.7667				35.9			90	39.5
	0.35	91.74			6.97	4.28	7.22				10				91.74		20.2667				27.8			100	25.3
	0.09	90.38			31.14	92.77	64.06								90.38		9.6				32.7			4.98	35.9
	3.28	84.67			4.44	88.95	92.44								84.67		76.0222				12.46			91.74	27.8
	0.41	92.08			26.45	85.48	90.26								92.08						24.8			90.38	32.7
	27.66				6.1	91.45	90.92								81.07						37.6			84.67	12.46
	11.21	81.07			27.66																44.4			92.08	24.8
	0.4				24.3	77.2	81.8														10.2				37.6
					1.17																35.4			81.07	44.4
																									10.2
																									35.4

## Sheet: Fig.2
Fig. 2c
	Days	shCtrl			shTMIGD2#2			shTMIGD2#3
	0	0.05	0.05	0.05	0.05	0.05	0.05	0.05	0.05	0.05
Kasumi-1	2	0.15	0.18	0.2	0.09	0.08	0.06	0.08	0.07	0.09
	4	0.32	0.22	0.24	0.08	0.12	0.09	0.13	0.08	0.06
	6	0.4	0.4	0.36	0.13	0.14	0.12	0.17	0.17	0.16
	Days	shCtrl			shHHLA2#2			shHHLA2#3			shTMIGD2#2			shTMIGD2#3
	0	0.25	0.25	0.25	0.25	0.25	0.25	0.25	0.25	0.25	0.25	0.25	0.25	0.25	0.25	0.25
HEL	1	0.36	0.3679	0.38	0.4439	0.3639	0.3999	0.3279	0.3759	0.358	0.31	0.3399	0.32	0.33	0.319	0.27599
	3	1.4	1.56	1.34	1.3685	1.5295	1.51	1.4145	1.196	1.38	1.265	1.2995	1.32	1.0695	1.012	1.1
	5	3.9	3.55	4.01	3.711	4.14	3.813	3.87	3.73	3.69	2.6	2.5	2.87	2.3	2.21	2.06
Fig. 2d
		shCtrl			shTMIGD2#2			shTMIGD2#3
	Early Apoptosis	14.5	15.9	14.7	38.7	38.4	35.4	39.7	38.4	41.7
Kasumi-1	Late Apoptosis	12.7	13.6	14	24.1	22.9	22.4	27.4	28	28.5
	Totoal Apoptosis	27.2	29.5	28.7	63.8	61.3	57.8	67.1	66.4	70.2
		shCtrl			shHHLA2#2			shHHLA2#3			shTMIGD2#1			shTMIGD2#3
HEL	Early Apoptosis	17	17.5		18.3	17.6		18.8	17.2		22.3	21.5		26.3	26.1
	Late Apoptosis	5.41	4.64		6.04	5.68		3.78	3.25		7.1	9.29		6.47	6.57
	Totoal Apoptosis	22.41	22.14		24.34	23.28		22.58	20.45		29.4	30.79		32.77	32.67
Fig. 2e
		SG2M					G1					G0
	shCtrl	24.3	27	28.7			44.6	45.5	44			27	23.7	23.2
Kasumi-1	shTMIGD2#2	25.2	25.9	25.4			38.2	35.7	37.1			33.1	34.3	33.8
	shTMIGD2#3	27.3	20.8	22.8			40.7	41.4	37.1			28.2	33.9	35.5
		SG2M					G1					G0
	shCtrl	29.2	29	30.5	31		61.4	61.7	60.1	59.9		6.42	6.32	6.18	6.21
HEL	shTMIGD2#2	27.8	27.2	27.3	26.3		56.8	57.2	55.3	57.4		12.7	13.1	14.3	13.5
	shTMIGD2#3	22.3	22.1	23.1	22.7		60.5	59.4	59.4	59.3		14.4	15.4	14.9	15.1
Fig. 2f
	shCtrl	shTMIGD2#2	shTMIGD2#3
CD13 nMFI	14.4173	36.7559	22.252
	15.6299	30.1732	22.4331
	15.6299	33	21.9528
	shCtrl	shTMIGD2#2	shTMIGD2#3
CD15 nMFI	10.0677	13.5179	19.0239
	11.5299	15.1434	19.7052
	11.2271	14.239	21.1394
	shCtrl	shTMIGD2#2	shTMIGD2#3
CD15high AnnexinV+	3.7	28.4	32.7
	3.95	27.3	31.9
	3.39	26.8	33.7
Fig. 2g
	shCtrl	shHHLA2#2	shHHLA2#3	shTMIGD2#2	shTMIGD2#3
HEL CD41 high	23.8	30.6	28.7	54.4	56.5
	24.8	31.3	29.2	55.8	57
	30.2	26.2	20.9	58.9	63.7
		26.8	22.1	54.4	64.7
	shCtrl	shHHLA2#2	shHHLA2#3	shTMIGD2#2	shTMIGD2#3
HEL CD61 high	30.5	36.5	30.2	75.5	74.5
	35.4	37	32.9	72.7	78.8
	31.7	32.5	31.7	79.5	85.4
Fig. 2h
	shCtrl	shTMIGD2#2	shTMIGD2#3			shCtrl	shHHLA2#2	shHHLA2#3	shTMIGD2#2	shTMIGD2#3
Kasumi-1	0.933	0.267	0.233			0.936585	0.995122	1.1122	0.741463	0.546341
1st round	1.133	0.333	0.1667		HEL	1.07317	1.17073	0.936585	0.702439	0.663415
	1.033	0.3	0.2		1st round	0.97561	1.05366	0.97561	0.8	0.565854
	1	0.233	0.133			1.01463	0.956098	1.01463	0.721951	0.507317
	shCtrl	shTMIGD2#2	shTMIGD2#3			shCtrl	shHHLA2#2	shHHLA2#3	shTMIGD2#2	shTMIGD2#3
Kasumi-1	1	0.23	0.11		HEL	0.996678	0.996678	0.976744	0.671096	0.524917
2nd round	1.15	0.25	0.16		2nd round	0.963455	1.06312	0.936877	0.624585	0.438538
	0.98	0.19	0.18			1.0299	0.943522	1.04983	0.770764	0.498339
	0.95	0.233	0.13			1.00997	1.07641	1.03654	0.717608	0.538206
Fig. 2i
	A3H11	B5B5	HHLA2-Fc
	1.10417	0.77	1.2
	0.770833	1.22917	0.97
	0.9583	1.0625	1.05

## Sheet: Fig.3
Fig. 3b
		shCtrl	shTMIGD2
	HEL	19.4	9.09
		34	9.23
		28.8	7.31
		26.9	11.1
			6.13
Fig. 3c
		shCtrl	shTMIGD2
	CD41 MFI	151	351
		249	406
		345	350
		250	373
			373
Fig. 3d
		Days	shCtrl	shTMIGD2
	HEL	21	1
			1
		22	1
			1
		23	1
		33		1
		36		1
		37		1
		38		1
		39		1
Fig. 3f
	Days	Tet-On shCtrl				Tet-On shTMIGD2
Kasumi-1	1	19100000	11700000	27900000	12800000	22100000	21300000	13400000	21000000	13300000
	4	8470000	7350000	8960000	17600000	11000000	13200000	12800000	12200000	23500000
	11	11800000	12400000	8940000	22800000	2470000	9210000	8620000	7640000	1230000
	18	26300000	30600000	28800000	39000000	4810000	11300000	10800000	8520000	13600000
	26	203000000	108000000	221000000	109000000	22100000	29300000	36000000	52000000	22100000
Fig. 3g
	Days	shCtrl														shTMIGD2#2												shTMIGD2#3
HEL	8	3.825	15	14.504	21.2979	44.5465	23.328	4.20495	24.986	6.534	3.6	18.7765	7.20361	21.8765		1.5376	0.3936	1.0711	1.24025	3.06662	1.04742	1.71736						1.1163	10.4	13.4505	4.41935	0.32	7.502
	12	67.081	143.75	85.6745	135.723	167.445	76.2136	24.576	63.888	53.621	26.1855	75.272	36.414	65.702		10	1.944	8.954	12.544	24.5	12.936	17.298						7.1415	22.9635	82.28	17.856	2.3625	29.602
	15	277.847	141.696	255.881	284.36	162.531	312.188	379.456	223.232	187.207	347.317	376.585	191.753	230.4		55.016	120.933	121.104	24.5025	29.2831	36.2785	43.2478						32.8694	58.7866	107.648	43.4257	113.764	49.923
	18	522.697	725.102	401.544	384.682	566.351	481.081	265.119	517.812	408.243	538.477	730.6	262.265	222.656		112.809	58.6669	199.654	110.68	156.146	124.481	103.318						102.707	60.3723	224.939	280.03	148.838	108.245
	20	701.5	666.8	430.8	666	521.4	616.8	655.2	619.8	604.8	613.5	643.5	364.7	500.4		126.8	303.5	202.7	135.4	285.7	243.6							51.3	191.3	438.2	199.7	232.2	206.1
Fig. 3i
		shCtrl-tdTomato	shTMIGD2-GFP			shCtrl-tdTomato	shTMIGD2-GFP
	1: 1	95	5		1: 10	66	34
		99	1			84	16
		96	4			77	23
		90	10			79	21
						80	20

## Sheet: Fig.4
Fig. 4c		TMIGD2+	TMIGD2-			TMIGD2+	TMIGD2-
	#27 1st round	74	18		#27 2nd round	41	8
		79	11			35	8
		TMIGD2+	TMIGD2-			TMIGD2+	TMIGD2-
	#31 1st round	36	6		#31 2nd round	14	2
		62	8			16	1
		58	4			15	1
		TMIGD2+	TMIGD2-			TMIGD2+	TMIGD2-
	#40 1st round	20	3		#40 2nd round	12	2
		25	1			15	0
		33	5			20	3
		30	5			17	0
		TMIGD2+	TMIGD2-			TMIGD2+	TMIGD2-
	#21 1st round	57	13		#21 2nd round	8	2
		82	7			10	3
		72	10			12	0
		TMIGD2+	TMIGD2-			TMIGD2+	TMIGD2-
	#24 1st round	119	52		#24 2nd round	33	5
		128	50			27	7
		132	31			31	6
		140	38			36	8
		TMIGD2+	TMIGD2-			TMIGD2+	TMIGD2-
	#28 1st round	45	17		#28 2nd round	18	3
		39	9			16	3
		43	15			21	5
		50	10			18	6
Fig. 4f
	NES	FDR	Number of enriched genes	pathway
	2.95676	0	198	7
	2.76328	0	196	6
	2.53927	0	195	5
	2.32922	0	58	4
	1.8131	0.000449	149	3
	1.61792	0.00597727	199	2
	1.40678	0.0395026	198	1
Fig. 4g
	NAME	GS<br> follow link to MSigDB	GS DETAILS	SIZE	ES	NES	NOM p-val	FDR q-val	FWER p-val	RANK AT MAX	LEADING EDGE
	HALLMARK_E2F_TARGETS	HALLMARK_E2F_TARGETS	Details ...	198	0.859428	2.95676	0	0	0	4159	tags=74%, list=8%, signal=81%
	HALLMARK_MYC_TARGETS_V1	HALLMARK_MYC_TARGETS_V1	Details ...	196	0.800929	2.76328	0	0	0	5058	tags=63%, list=10%, signal=70%
	HALLMARK_G2M_CHECKPOINT	HALLMARK_G2M_CHECKPOINT	Details ...	195	0.741927	2.53927	0	0	0	4249	tags=58%, list=8%, signal=63%
	HALLMARK_MYC_TARGETS_V2	HALLMARK_MYC_TARGETS_V2	Details ...	58	0.792276	2.32922	0	0	0	4841	tags=60%, list=10%, signal=67%
	HALLMARK_DNA_REPAIR	HALLMARK_DNA_REPAIR	Details ...	149	0.545357	1.8131	0	0.000449	0.004	6845	tags=38%, list=14%, signal=43%
	HALLMARK_OXIDATIVE_PHOSPHORYLATION	HALLMARK_OXIDATIVE_PHOSPHORYLATION	Details ...	199	0.470693	1.61792	0.00283286	0.00597727	0.053	8370	tags=43%, list=17%, signal=52%
	HALLMARK_MITOTIC_SPINDLE	HALLMARK_MITOTIC_SPINDLE	Details ...	198	0.410086	1.40678	0.015748	0.0395026	0.329	3592	tags=29%, list=7%, signal=31%
	HALLMARK_SPERMATOGENESIS	HALLMARK_SPERMATOGENESIS	Details ...	132	0.409574	1.33312	0.0399002	0.0674414	0.541	7394	tags=33%, list=15%, signal=38%
	HALLMARK_MTORC1_SIGNALING	HALLMARK_MTORC1_SIGNALING	Details ...	196	0.369603	1.28275	0.0260417	0.0935152	0.697	4077	tags=24%, list=8%, signal=27%
	HALLMARK_UNFOLDED_PROTEIN_RESPONSE	HALLMARK_UNFOLDED_PROTEIN_RESPONSE	Details ...	110	0.374604	1.20609	0.118252	0.155441	0.911	6939	tags=37%, list=14%, signal=43%
	HALLMARK_ESTROGEN_RESPONSE_LATE	HALLMARK_ESTROGEN_RESPONSE_LATE	Details ...	199	0.339769	1.16057	0.123249	0.195568	0.964	3835	tags=20%, list=8%, signal=21%
	HALLMARK_FATTY_ACID_METABOLISM	HALLMARK_FATTY_ACID_METABOLISM	Details ...	157	0.337249	1.13025	0.160671	0.222598	0.986	6715	tags=32%, list=13%, signal=37%
	HALLMARK_PEROXISOME	HALLMARK_PEROXISOME	Details ...	104	0.348138	1.10712	0.198178	0.239296	0.993	4941	tags=24%, list=10%, signal=27%
	HALLMARK_HEDGEHOG_SIGNALING	HALLMARK_HEDGEHOG_SIGNALING	Details ...	36	0.393269	1.04552	0.367206	0.334136	0.999	2346	tags=14%, list=5%, signal=15%
Fig. 4h
		NAME	PROBE	GENE SYMBOL	GENE_TITLE	RANK IN GENE LIST	RANK METRIC SCORE	RUNNING ES	CORE ENRICHMENT			NAME	PROBE	GENE SYMBOL	GENE_TITLE	RANK IN GENE LIST	RANK METRIC SCORE	RUNNING ES	CORE ENRICHMENT
	Ng_LSC17	row_0	SMIM24	null	null	59	4.08566	0.181749	Yes		EPPERT_LSC	row_0	PLCH1	null	null	760	1.77115	0.111249	Yes
		row_1	NYNRIN	null	null	113	3.25908	0.32661	Yes			row_1	SLC9A7	null	null	1321	1.38254	0.198749	Yes
		row_2	DNMT3B	null	null	128	3.18513	0.468934	Yes			row_2	PNPLA4	null	null	3572	0.740881	0.20696	Yes
		row_3	CDK6	null	null	156	3.05788	0.605302	Yes			row_3	PTCD2	null	null	4239	0.643714	0.239662	Yes
		row_4	ARHGAP22	null	null	360	2.34636	0.706326	Yes			row_4	EIF2S3	null	null	4366	0.628018	0.281955	Yes
		row_5	MMRN1	null	null	621	1.91747	0.787017	Yes			row_5	NAB1	null	null	4656	0.590925	0.318369	Yes
		row_6	CD34	null	null	1396	1.34156	0.831733	Yes			row_6	C2CD2	null	null	4669	0.589711	0.360191	Yes
		row_7	CPXM1	null	null	1671	1.21448	0.880674	Yes			row_7	ABCG1	null	null	4808	0.574754	0.398447	Yes
		row_8	EMP1	null	null	2681	0.905045	0.901187	Yes			row_8	ZBTB39	null	null	5240	0.531269	0.42779	Yes
		row_9	AKR1C3	null	null	5347	0.518382	0.871554	No			row_9	ZNF500	null	null	6624	0.413217	0.429829	Yes
		row_10	ZBTB46	null	null	8620	0.288129	0.819577	No			row_10	PAQR6	null	null	6671	0.409966	0.458157	Yes
		row_11	SOCS2	null	null	19008	0.0392603	0.615383	No			row_11	TGIF2	null	null	7575	0.34793	0.465061	Yes
		row_12	DPYSL3	null	null	36902	-0.177502	0.268549	No			row_12	ZFP30	null	null	8111	0.314851	0.476905	Yes
												row_13	RBPMS	null	null	8601	0.289059	0.487822	Yes
												row_14	MAP3K7	null	null	8876	0.273215	0.501873	Yes
												row_15	TRAF3IP2	null	null	9465	0.248615	0.507942	Yes
												row_16	ZNF304	null	null	9900	0.231828	0.515868	Yes
												row_17	ARL3	null	null	10054	0.225409	0.52891	Yes
												row_18	NF1	null	null	10798	0.19635	0.528176	No
												row_19	SETDB1	null	null	11756	0.168271	0.521195	No
												row_20	LRRC8B	null	null	13366	0.126425	0.498296	No
												row_21	LRRC61	null	null	14259	0.108145	0.488316	No
												row_22	PPIG	null	null	14778	0.096267	0.484907	No
												row_23	VGLL4	null	null	23134	-0.0047224	0.319516	No
												row_24	CLN5	null	null	23461	-0.0081222	0.313629	No
												row_25	ATP1B1	null	null	31853	-0.0968976	0.154099	No
												row_26	CSDE1	null	null	36653	-0.172603	0.0712173	No
												row_27	UBR5	null	null	38942	-0.231646	0.0423549	No
												row_28	RABGAP1	null	null	39525	-0.250659	0.0486883	No
												row_29	PPP1R10	null	null	42012	-0.357475	0.0248729	No
												row_30	FRMD4B	null	null	43683	-0.462395	0.0247267	No
												row_31	ARFGEF1	null	null	46149	-0.714908	0.0268213	No
												row_32	IQGAP2	null	null	46897	-0.81871	0.0703971	No
Fig. 4i
		GM			E			GEMM
	TMIGD2-	43	33	32	147	260	237	50	86	68
	TMIGD2+	69	77	89	104	88	113	36	49	25
Fig. 4j
		CD34+TMIGD2-	CD34+TMIGD2+			CD34+TMIGD2-	CD34+TMIGD2+			CD34+TMIGD2-	CD34+TMIGD2+
	hCD45+	3.94	4.61		hCD33+	0.37	0.61		hCD19+	3.8	4.09
		0.52	0.22			0.094	0.045			0.69	0.23
		0.29	0.39			0.21	0.057			0.17	0.44
		3.38	1.91			0.33	0.35			3.31	1.67

## Sheet: Fig.5
Fig. 5b
			shCtrl			shTMIGD2#2			shTMIGD2#3
	CD11b	NBM	17.2	18.3	17.3	17.4	16.3	16.2	16.1	17.2	14.5
		CBU	11.7	11.5	12.9	14.3	12.3	14.4	11.7	11.9	11.4
		#24	16.1	16.6	17.5	46	49.7	49.1	69.8	79.1	74.4
		#26	17.3	15	19.1	177	198	177	185	192	182
Fig. 5c
			shCtrl			shTMIGD2#2			shTMIGD2#3
	Apoptosis	NBM	19.93	18.15	19.9	22.77	24.08	21.51	22.58	25.2	22.89
		CBU	26.4	26.6	25.2	27.7	25.88	27.8	27.9	29.5	29.1
		#24	26	26	25.81	31.6	31.4	29.3	35	35.5	36
Fig. 5e		shCtrl	shTMIGD2#3			shCtrl	shTMIGD2#2	shTMIGD2#3			shCtrl	shTMIGD2#2	shTMIGD2#3
	#8	89	8		#24	327	125	97		#26	278	120	52
		35	16			310	120	101			295	98	63
		69	17			352	131	75			268	73	47
		57	12
Fig. 5f		shCtrl	shTMIGD2#3			shCtrl	shTMIGD2#2	shTMIGD2#3			shCtrl	shTMIGD2#3			shCtrl	shTMIGD2#2	shTM#IGD2#3
	#8	71.6	1.61		#24	4.77	0.28	0.099		#5	42.2	7.63		#26	84.7	0.16	0.18
		43.5	6.22			5.12		0.14			73	14.4			87	0.21	70.3
		40.6									69.3	2.1			82.2
											84	40
Fig. 5g		GM			E			GMEE
	shCtrl	17	19	16	9	8	10	6	5	8
	shTMIGD2#2	19	20	18	6	7	5	4	6	7
	shTMIGD2#3	22	23	19	7	9	8	3	4	3
Fig. 5h
		shCtrl	shTMIGD2			shCtrl	shTMIGD2			shCtrl	shTMIGD2
	hCD45+	19.9	21.3		hCD33+	2.3681	1.59537		hCD19	17.2334	19.596
		11.8	6.88			1.4278	0.95632			10.3132	5.8136
		20.1	29.6			2.3517	2.87416			17.4669	26.5216
		4.19	23.7			0.66202	2.7255			3.49865	20.8323
		12	12.4			1.32	1.01184			10.56	11.3584

## Sheet: Fig.6
Fig. 6a					Fig. 6b										Fig. 6c					Fig. 6d
Fig. 6e		shCtrl	shTMIGD2#2	shTMIGD2#3	shCtrl-CREB	shTMIGD2#2-CREB	shTMIGD2#3-CREB			shCtrl	shTMIGD2#2	shTMIGD2#3	shCtrl-CREB	shTMIGD2#2-CREB	shTMIGD2#3-CREB
	CD41 high	13.4	53.2	59.3	12.3	17.2	40.3		CD61 high	23.4	65.1	64.3	17.9	27.1	44.5
		12.7	54.1	55.9	11.8	15.6	38.1			14.6	68.2	60.1	16.2	20.9	40.7
		13.6	53.1	58.7	12.1	17.7	40.3			28.4	73.2	71.5	22	43	52.4
		12.6	54.5	56.2	12.1	16.1	37.9			15.9	79.6	71.8	29.5	37.9	46.9
Fig. 6f
	shCtrl	shTMIGD2#2	shTMIGD2#3	shCtrl-CREB	shTMIGD2#2-CREB	shTMIGD2#3-CREB
	0.98	0.66	0.6	1.02	0.92	0.82
	1.01	0.63	0.52	0.99	0.9	0.78
	1.03	0.72	0.39	0.96	0.85	0.69
	1	0.7	0.55	1.1	0.87	0.77
Fig. 6g
	Empty	mB7-1+ mPD-L1	TMIGD2-FL	TMIGD2-dIC	TMIGD2-dEC
	280	8079	52602	45289	204
	44	9770	51526	56666	71
	32	9266	58301	45158	42
Fig. 6h
		Ctrl			TMIGD2-FL			TMIGD2-dEC			TMIGD2-dIC
	DMSO	93.3	93.6	94.1	92.9	93.6	93.1	95.3	94.2	94	94.4	95.2	95.1
	2uM	72.5	72.9	73	78.1	77.2	79	76.5	73.8	72.3	75.4	71	72.1
	4uM	40.4	41.1	38.2	49.4	56.2	58.6	37.9	36.8	35.1	40.3	36.5	36.2

## Sheet: Fig.7
Fig. 7a
			E			GM			GEMM						E			GM			GEMM
	Corb blood	Isotype	17	20	21	22	25	28	12	11	12		Adult HSPCs	Isotype	93	101	107	72	80	85	19	16	17
		17C7	17	13	21	18	20	27	6	8	9			17C7	97	93	90	72	76	70	16	13	20
		20F2	16	22	23	27	18	25	10	8	12			20F2	99	92	95	79	90	68	18	12	17
Fig. 7b		Isotype	17C7	20F2			Isotype	20F2	17C7
	#26	156	143	97		#28	32	19	13
		147	119	62			29	15	16
		162	132	47			27	17	12
Fig. 7c		Isotype	17C7	20F2			Isotype	17C7	20F2
	#26	17.9	1.36	3.65		#28	31.5	8.28	23.8
		15.6	11.6	1.1			31.8	21	22.3
		19.2	5.45	12.6			43	16	27.9
		19.7	7.48	1.48			41.8	8.08	22.7
		23.9		10.1				4.7	13
				4.56				13.4	11.9
Fig. 7e		Isotype	17C7	B5B5			Isotype	17C7	B5B5			Isotype	17C7	B5B5
	PB	2.42	0.2	1.43		Spleen	7.92	1.94	4.12		BM	47.2	45.9	58.3
		0.51	0.91	2.26			7.25	1.61	5.84			57.4	36.8	52.8
		3.28	0.51	2.64			12.8	2.25	5.67			60.3	35	53
		2.06	0.14	1.67			8.55	4.11	10.9			58.9	31.5	75.6
		1.26	0.44	2			6	1.71	9.11			57.5	39.4	65.3
Fig. 7f		mIgG2a (100ug/ml)	20F2 (25ug/ml)	20F2 (100ug/ml)
	Phagocytosis	0.37	0.88	1.36
		0.38	0.78	1.18
		0.38	0.82	1.31
Fig. 7h		CSF1R+mIgG2a	20F2+Isotype	20F2+CSF1R			CSF1R+mIgG2a	20F2+Isotype	20F2+CSF1R			CSF1R+mIgG2a	20F2+Isotype	20F2+CSF1R
	#26 PB	4.78	1.09	0.62		#26 Spleen	0.5	0.4	0.065		#26 BM	30.4	15.1	0.6
		1.69	1.33	0.13			2.1	0.4	0.82			40.4	22.2	18.4
		4.21	0.84	0.64			1.58	0.62	0.62			24.8	9.39	6.92
		3.36	0.86	1.44			1.62	0.4	0.14			27.8	14.4	13.7
		1.89	0.5	0.47			1.5	0.44	0.88			36.6	3.58	17.7
Fig. 7i		Isotype	20F2			Isotype	20F2			Isotype	20F2			Isotype	20F2			Isotype	20F2			Isotype	20F2			Isotype	20F2
	#19 BM	77.5	55.2		#8 PB	6.26	1.92		#8 Spleen	8.75	0.87		#8 BM	76.7	62.7		#24 PB	43.2	16.8		#24 Spleen	19.1	5.94		#24 BM	81.1	68
		72	52.4			6.82	0.42			9.49	0.77			82.2	48.6			34.9	10.3			13	6.28			77.1	65.2
		91.1	33.2			6.71	1.19			4.93	0.74			73.2	55.1			22.1	5.65			12.4	5.97			79.9	72.7
		74.8	55.9			5.11	0.29			8.04	0.52			76.9	33.4			21.7	9.39			16.5	5.92			80.5	65.9
						7.39	0.66				0.62			75.6	43.5			25.6	9.6			15.8	3.16			73.2	73.1
																		24.2	14.1			17.4	7.76			79.6	63
Fig. 7j		Isotype	20F2			Isotype	20F2			Isotype	20F2			Isotype	20F2			Isotype	20F2			Isotype	20F2
	#31 1st round	42.7	27.4		#31 2nd round	35.6	28.9		#28 1st round	14.7	6.75		#28 2nd round	0.74	0.19		#21 1st round	86	75.4		#21 2nd round	1.49	0.44
		36.1	20.2			51.7	33.6			30.4	9.68			0.58	0.26			69.2	71.2			1.24	0.54
		33.1	18.6			44.4	30.4			27.8	11.3			0.58	0.18			83.8	61.7			1.07	0.4
		33.3	18.8			50.1	24.4			29.9	29.8			0.53	0.22			89.3	64.3			1.09	0.74
		34.7	17.1				32.5			56.9	7.99				0.19
Fig. 7k		Isotype	20F2			Isotype	20F2			Isotype	20F2
	hCD45+	69.7	89.4		hCD33+	14.4279	9.5658		hCD19+	52.6235	77.9568
		77.3	58.1			8.9668	12.782			66.7872	42.413
		92.8	79.6			12.528	8.4376			77.952	70.1276
		80.7	73.1			27.9222	11.3305			50.3568	59.942
		94.3	90.4			18.9543	29.1088			72.9882	60.116

## Sheet: Supplementary Fig.1
SF. 1f
	CD34+TMIGD2-/low	CD34+TMIGD2+/high
	26.7	48.6
	68.1	86.8
	71.2	100
	93.9	99.6
	81.2	86.7
	98.5	99.3
	96.7	97.5
	97.5	87.1
	97.6	97.1
	85.5	93.8
	72.6	71.4
	56.4	98.3
	58.7	95.3
	92.2	77.7
	95.4	99.6
	0.31	13.2
	7.06	21.3
	84.6	96
	8.81	22.4
	17.5	54.3
	92.5	92.4
	86.3	93.5
	4.95	15
	42.9	64.8
	99.5	99.2
	95.3	99.7
	100	100
	100	100
	100	100
	100	100
	100	100

## Sheet: Supplementary Fig.2
SF. 2c		Ctrl	shTMIGD2#2	shTMIGD2#3			Ctrl	shTMIGD2#2	shTMIGD2#3
	Kasumi-1_TMIGD2	1	0.4048	0.30672		HEL_TMIGD2	1	0.2454	0.20776
		1.021	0.4109	0.33102			1.0161	0.2454	0.23915
		1.0133	0.4285	0.33704			0.9673	0.2689	0.2375
		1.0688	0.4378	0.33681			1.0345	0.2599	0.24707
SF. 2e		Days	shCtrl			shTMIGD2#2			shTMIGD2#3
	K562	0	0.2	0.2	0.2	0.2	0.2	0.2	0.2	0.2	0.2
		1	0.381317	0.410667	0.5523	0.235667	0.345583	0.263667	0.2745	0.4242	0.34425
		3	1.79444	2.43688	2.16764	1.06009	1.073	1.1223	1.276	1.18936	1.37671
		5	3.82222	4.79689	5.08725	1.87833	1.65467	2.3111	2.91067	3.09067	2.38033
SF. 2h			S/G2/M					G1					G0
	K562	shCtrl	37.9	37.4	36.8			54.3	55.2	55.3			4.58	4.24	4.44
		shTMIGD2#2	38.1	36.1				45.8	46.5				10.5	11.3
		shTMIGD2#3	27.9	27.8	29			57.7	58.2	56.4			9.41	9.34	9.82
SF. 2i		shCtrl	shTMIGD2#2	shTMIGD2#3
	CD235a	17.13	74.08	90.61
		14.04	71.94	105.51
		14.74	61.4	82.04
SF. 2l		shCtrl	shTMIGD2#2	shTMIGD2#3			shCtrl	shTMIGD2#2	shTMIGD2#3
	K562 1st round	0.916667	0.61	0.791667		K562 2nd round	0.98	0.532	0.65
		1.04167	0.484	0.625			1.03	0.38	0.59
		1	0.73	0.625			0.88	0.42	0.74
		0.982	0.5241	0.7325			0.94	0.666	0.61
SF. 2m		DMSO	2.5 ng/ml PMA	5 ng/ml PMA
	HEL	40.8344	17.6991	16.9406
		40.3974	17.351	15.3642
		39.5	18.34	16
SF. 2n		DMSO	2.5 ng/ml PMA	5 ng/ml PMA			DMSO	2.5 ng/ml PMA	5 ng/ml PMA
	GAPDH	1.16263	0.479076	0.295158		GUSB	0.909069	0.527393	0.348554
		1.16603	0.473152	0.336808			0.937089	0.533077	0.334344
		0.87691	0.498878	0.412008			0.958437	0.636901	0.3366
		0.841783	0.462793	0.417851			1.06402	0.456679	0.333473
		0.878025	0.513964	0.363811				0.495695	0.30463
			0.473483	0.401092				0.540514	0.328057
SF. 2p		NAME	PROBE	GENE SYMBOL	GENE_TITLE	RANK IN GENE LIST	RANK METRIC SCORE	RUNNING ES	CORE ENRICHMENT		NAME	PROBE	GENE SYMBOL	GENE_TITLE	RANK IN GENE LIST	RANK METRIC SCORE	RUNNING ES	CORE ENRICHMENT			NAME	PROBE	GENE SYMBOL	GENE_TITLE	RANK IN GENE LIST	RANK METRIC SCORE	RUNNING ES	CORE ENRICHMENT
	REACTOME_RUNX1_REGULATES_GENES_INVOLVED_IN_MEGAKARYOCYTE_DIFFERENTIATION_AND_PLATELET_FUNCTION.xls	row_0	THBS1	null	null	1	318.059	0.186024	Yes	HALLMARK_INTERFERON_ALPHA_RESPONSE	row_0	IFI44L	null	null	2	318.059	0.150105	Yes		HALLMARK_MITOTIC_SPINDLE.xls	row_0	DYNLL2	null	null	19	200.954	0.0576294	No
		row_1	PF4	null	null	5	318.059	0.371985	Yes		row_1	TAP1	null	null	32	140.716	0.215633	Yes			row_1	FLNA	null	null	69	88.9523	0.0818627	No
		row_2	H2AFX	null	null	11	311.149	0.553841	Yes		row_2	IRF1	null	null	35	135.266	0.279435	Yes			row_2	MYH9	null	null	309	38.8392	0.085601	No
		row_3	ZFPM1	null	null	20	194.225	0.667207	Yes		row_3	LGALS3BP	null	null	38	126.857	0.339266	Yes			row_3	VCL	null	null	378	33.512	0.0931729	No
		row_4	NFE2	null	null	117	66.9126	0.70334	Yes		row_4	WARS	null	null	40	120.628	0.396188	Yes			row_4	SPTBN1	null	null	514	26.3517	0.0965632	No
		row_5	RUNX1	null	null	171	54.0172	0.733278	Yes		row_5	RSAD2	null	null	41	118.319	0.452051	Yes			row_5	MAP3K11	null	null	615	22.9243	0.100061	No
		row_6	SETD1B	null	null	338	36.2858	0.749302	Yes		row_6	IFIT3	null	null	63	93.5471	0.495559	Yes			row_6	NET1	null	null	712	20.4024	0.102954	No
		row_7	GP1BA	null	null	431	30.3383	0.764166	Yes		row_7	BST2	null	null	84	80.9096	0.533133	Yes			row_7	CLASP1	null	null	773	18.7407	0.106497	No
		row_8	SETD1A	null	null	434	30.2727	0.781812	Yes		row_8	GBP4	null	null	90	77.7302	0.569676	Yes			row_8	KATNB1	null	null	812	17.9153	0.110493	No
		row_9	MOV10	null	null	524	25.7296	0.794074	Yes		row_9	CSF1	null	null	198	50.9499	0.590377	Yes			row_9	ARHGEF12	null	null	903	16.0835	0.112324	No
		row_10	EP300	null	null	557	24.4634	0.807381	Yes		row_10	ELF1	null	null	208	49.9279	0.613668	Yes			row_10	RANBP9	null	null	1009	14.0726	0.113099	No
		row_11	TNRC6B	null	null	722	20.002	0.813943	Yes		row_11	PSME1	null	null	316	38.6088	0.628542	Yes			row_11	CSNK1D	null	null	1065	13.2198	0.1152	No
		row_12	ITGA2B	null	null	852	17.1351	0.819924	Yes		row_12	CMPK2	null	null	319	38.2571	0.646542	Yes			row_12	SOS1	null	null	1200	11.6969	0.114376	No
		row_13	PRKCQ	null	null	883	16.6094	0.8287	Yes		row_13	SAMD9L	null	null	391	32.7557	0.659782	Yes			row_13	KIFAP3	null	null	1252	11.1217	0.115995	No
		row_14	KMT2E	null	null	987	14.5054	0.833957	Yes		row_14	IFI35	null	null	423	30.7418	0.673325	Yes			row_14	WASF1	null	null	1377	9.96727	0.114983	No
		row_15	HIST2H2BE	null	null	1351	10.1381	0.828512	No		row_15	HLA-C	null	null	474	28.0739	0.685012	Yes			row_15	NUMA1	null	null	1399	9.77985	0.117157	No
		row_16	HIST1H3E	null	null	1576	8.39916	0.826406	No		row_16	EPSTI1	null	null	492	27.2892	0.697364	Yes			row_16	DYNC1H1	null	null	1452	9.32795	0.118224	No
		row_17	HIST1H2BK	null	null	1785	7.07081	0.824024	No		row_17	MOV10	null	null	524	25.7296	0.70854	Yes			row_17	ACTN4	null	null	1521	8.85085	0.118651	No
		row_18	H3F3A	null	null	2058	5.93424	0.818972	No		row_18	PARP9	null	null	528	25.6631	0.720562	Yes			row_18	GSN	null	null	1569	8.45331	0.119622	No
		row_19	HIST1H4H	null	null	2154	5.45971	0.819188	No		row_19	IFI44	null	null	551	24.6877	0.731529	Yes			row_19	TLK1	null	null	1615	8.14155	0.120566	No
		row_20	H2AFV	null	null	2251	5.11414	0.819172	No		row_20	BATF2	null	null	577	24.0409	0.742096	Yes			row_20	FGD4	null	null	1723	7.52636	0.119382	No
		row_21	HIST1H2AC	null	null	2283	5.0105	0.821131	No		row_21	PSME2	null	null	596	23.6456	0.752695	Yes			row_21	RHOF	null	null	1732	7.46206	0.121293	No
		row_22	GATA1	null	null	2288	4.99436	0.823927	No		row_22	CASP8	null	null	603	23.2527	0.763486	Yes			row_22	ARF6	null	null	1842	6.86231	0.119854	No
		row_23	PRMT6	null	null	2468	4.42918	0.820909	No		row_23	LAP3	null	null	609	23.0814	0.774227	Yes			row_23	ARHGAP4	null	null	1887	6.60934	0.120385	No
		row_24	SIN3A	null	null	2603	4.08474	0.819099	No		row_24	UBE2L6	null	null	737	19.658	0.779527	Yes			row_24	TRIO	null	null	1904	6.52994	0.121774	No
		row_25	HIST2H2AA4	null	null	2955	3.29962	0.81003	No		row_25	STAT2	null	null	829	17.5801	0.784975	Yes			row_25	PCNT	null	null	1947	6.39837	0.122307	No
		row_26	KMT2B	null	null	2991	3.23249	0.810824	No		row_26	TRIM25	null	null	841	17.4047	0.792847	Yes			row_26	ARHGDIA	null	null	2105	5.68039	0.119016	No
		row_27	HIST1H4I	null	null	3013	3.19731	0.812037	No		row_27	B2M	null	null	1010	14.0625	0.794221	Yes			row_27	BCR	null	null	2116	5.63602	0.120335	No
		row_28	HIST1H2BD	null	null	3145	2.98725	0.809679	No		row_28	CASP1	null	null	1019	13.928	0.800546	Yes			row_28	ABI1	null	null	2232	5.15386	0.118212	No
		row_29	HIST1H3H	null	null	3678	2.2208	0.794307	No		row_29	TRIM26	null	null	1120	12.5544	0.803339	Yes			row_29	STAU1	null	null	2333	4.83196	0.116467	No
		row_30	H2BFS	null	null	3811	2.05382	0.791371	No		row_30	HELZ2	null	null	1216	11.4782	0.805781	Yes			row_30	TAOK2	null	null	2384	4.70839	0.116259	No
		row_31	HIST2H4A	null	null	3812	2.04863	0.79257	No		row_31	IFI27	null	null	1299	10.645	0.808236	Yes			row_31	ABL1	null	null	2494	4.37081	0.114098	No
		row_32	HIST2H2AC	null	null	4036	1.81933	0.786646	No		row_32	GBP2	null	null	1397	9.8067	0.809826	Yes			row_32	CKAP5	null	null	2583	4.12561	0.112526	No
		row_33	HIST2H3D	null	null	4381	1.53263	0.776763	No		row_33	RTP4	null	null	1429	9.53833	0.813357	Yes			row_33	TBCD	null	null	2691	3.91333	0.110296	No
		row_34	HIST1H4K	null	null	4556	1.4111	0.772135	No		row_34	OGFR	null	null	1450	9.35209	0.817146	Yes			row_34	BCL2L11	null	null	2744	3.80119	0.109762	No
		row_35	HIST1H2BN	null	null	4651	1.35507	0.769982	No		row_35	TRAFD1	null	null	1523	8.84546	0.819065	Yes			row_35	PCM1	null	null	2778	3.72522	0.109804	No
		row_36	HIST2H2AA3	null	null	4894	1.22622	0.763116	No		row_36	NMI	null	null	1650	7.97702	0.818882	Yes			row_36	SAC3D1	null	null	2925	3.36936	0.106189	No
		row_37	HIST1H2BG	null	null	5068	1.1349	0.758359	No		row_37	PSMB9	null	null	1660	7.9006	0.82233	Yes			row_37	AKAP13	null	null	2944	3.32632	0.106587	No
		row_38	KMT2C	null	null	5079	1.12944	0.758706	No		row_38	PLSCR1	null	null	1683	7.72206	0.825287	Yes			row_38	ROCK1	null	null	3005	3.2122	0.105631	No
		row_39	HIST1H2BL	null	null	5087	1.12629	0.759145	No		row_39	ADAR	null	null	1739	7.42357	0.827067	Yes			row_39	PREX1	null	null	3169	2.94854	0.101359	No
		row_40	HDAC1	null	null	5579	0.905859	0.744289	No		row_40	CNP	null	null	2005	6.11483	0.821648	No			row_40	SUN2	null	null	3234	2.81775	0.100163	No
		row_41	HIST2H4B	null	null	5719	0.86014	0.740436	No		row_41	SAMD9	null	null	2063	5.90695	0.82265	No			row_41	ARFIP2	null	null	3299	2.74084	0.098945	No
		row_42	WDR5	null	null	5755	0.850154	0.739837	No		row_42	PSMA3	null	null	2103	5.68761	0.824113	No			row_42	ATG4B	null	null	3562	2.37079	0.0913932	No
		row_43	HIST1H3A	null	null	6113	0.751937	0.729089	No		row_43	TRIM14	null	null	2140	5.51239	0.825587	No			row_43	CD2AP	null	null	3630	2.28323	0.0899479	No
		row_44	HIST1H2BI	null	null	6355	0.704177	0.721949	No		row_44	PARP12	null	null	2180	5.37368	0.826902	No			row_44	ARHGEF7	null	null	4108	1.76287	0.0754592	No
		row_45	HIST1H2BH	null	null	6521	0.656874	0.717162	No		row_45	EIF2AK2	null	null	2477	4.41177	0.819707	No			row_45	MAP1S	null	null	4143	1.73747	0.0748934	No
		row_46	SIN3B	null	null	7027	0.58803	0.701681	No		row_46	IRF7	null	null	2484	4.38839	0.821591	No			row_46	APC	null	null	4194	1.69851	0.0738133	No
		row_47	HIST1H3I	null	null	7071	0.580161	0.700673	No		row_47	OASL	null	null	2676	3.94092	0.817465	No			row_47	WASF2	null	null	4215	1.68275	0.073672	No
		row_48	HIST1H2AE	null	null	7273	0.534597	0.694687	No		row_48	CCRL2	null	null	2733	3.82534	0.817515	No			row_48	PPP4R2	null	null	5119	1.11138	0.0455987	No
		row_49	HIST1H2AJ	null	null	7643	0.454567	0.683389	No		row_49	UBA7	null	null	2844	3.56339	0.81575	No			row_49	UXT	null	null	5233	1.05511	0.042351	No
		row_50	PRMT1	null	null	8531	0.423575	0.655841	No		row_50	TMEM140	null	null	2854	3.54746	0.817143	No			row_50	OPHN1	null	null	5266	1.04118	0.0416465	No
		row_51	HIST1H2BB	null	null	8632	0.416254	0.652951	No		row_51	HERC6	null	null	2914	3.39294	0.816895	No			row_51	PAFAH1B1	null	null	5377	0.982148	0.038472	No
		row_52	HIST1H3J	null	null	8643	0.416067	0.652881	No		row_52	SLC25A28	null	null	2981	3.25366	0.816362	No			row_52	CYTH2	null	null	5497	0.93282	0.0350003	No
		row_53	HIST1H4E	null	null	8927	0.373169	0.644231	No		row_53	DDX60	null	null	3683	2.21648	0.795436	No			row_53	PDLIM5	null	null	6280	0.725494	0.0106201	No
		row_54	HIST1H2BO	null	null	9212	0.332574	0.635525	No		row_54	IFIT2	null	null	3697	2.20426	0.796069	No			row_54	ARHGAP5	null	null	6422	0.684146	0.00638451	No
		row_55	CBFB	null	null	9487	0.304183	0.627117	No		row_55	PARP14	null	null	4419	1.51102	0.774183	No			row_55	CAPZB	null	null	6606	0.631632	0.000812989	No
		row_56	HIST1H2BF	null	null	9788	0.269798	0.617874	No		row_56	IRF2	null	null	4426	1.50469	0.774705	No			row_56	TUBD1	null	null	6644	0.623502	-0.000169835	No
		row_57	HIST1H4B	null	null	9875	0.259454	0.615331	No		row_57	ISG15	null	null	4586	1.38648	0.770376	No			row_57	CDC27	null	null	6684	0.619204	-0.0012168	No
		row_58	HIST1H4J	null	null	9928	0.254325	0.61385	No		row_58	RNF31	null	null	4690	1.32839	0.767775	No			row_58	HDAC6	null	null	7651	0.452259	-0.0314622	No
		row_59	HIST1H4D	null	null	10467	0.207206	0.597112	No		row_59	TXNIP	null	null	4718	1.31346	0.767549	No			row_59	LRPPRC	null	null	10358	0.214033	-0.116492	No
		row_60	HIST1H3F	null	null	10588	0.20253	0.59347	No		row_60	CD47	null	null	5031	1.1512	0.758312	No			row_60	ARHGEF2	null	null	11014	0.170961	-0.137039	No
		row_61	H3F3B	null	null	11709	0.118432	0.558441	No		row_61	PNPT1	null	null	5678	0.875834	0.738477	No			row_61	SHROOM2	null	null	11678	0.120526	-0.157853	No
		row_62	HIST2H3C	null	null	12580	0.0866291	0.531229	No		row_62	IRF9	null	null	7174	0.554491	0.691878	No			row_62	PKD2	null	null	12270	0.0933176	-0.17641	No
		row_63	HIST3H2BB	null	null	13227	0.0671996	0.511024	No		row_63	SP110	null	null	7541	0.478013	0.680631	No			row_63	SHROOM1	null	null	12895	0.0780073	-0.196009	No
		row_64	HIST1H2BC	null	null	13732	0.0477338	0.495258	No		row_64	LPAR6	null	null	8534	0.423575	0.649737	No			row_64	PCGF5	null	null	12988	0.0756109	-0.19888	No
		row_65	HIST1H2AB	null	null	13943	0.0362144	0.488698	No		row_65	IFI30	null	null	9635	0.289386	0.615394	No			row_65	KLC1	null	null	13131	0.0701838	-0.203325	No
		row_66	H2AFJ	null	null	15508	0.00125939	0.439688	No		row_66	PSMB8	null	null	9766	0.271221	0.611448	No			row_66	AC027237.1	null	null	13356	0.0625865	-0.210351	No
		row_67	HIST1H2BM	null	null	17156	-0.0322032	0.388094	No		row_67	IFITM1	null	null	9923	0.255047	0.606678	No			row_67	EPB41	null	null	13617	0.0525591	-0.218512	No
		row_68	NR4A3	null	null	17385	-0.0438772	0.380975	No		row_68	LAMP3	null	null	12254	0.0945791	0.533689	No			row_68	MID1IP1	null	null	13758	0.0463176	-0.222901	No
		row_69	HIST1H4A	null	null	19216	-0.108129	0.323692	No		row_69	IL15	null	null	13094	0.0720708	0.507424	No			row_69	PLEKHG2	null	null	17173	-0.0331823	-0.330246	No
		row_70	HIST1H3G	null	null	20061	-0.168209	0.297341	No		row_70	CXCL11	null	null	13235	0.0669168	0.503068	No			row_70	CEP250	null	null	17178	-0.0333391	-0.330362	No
		row_71	ASH2L	null	null	21475	-0.288644	0.253231	No		row_71	DHX58	null	null	13434	0.0598439	0.49689	No			row_71	WASL	null	null	17427	-0.0462642	-0.338147	No
		row_72	HIST1H2BE	null	null	22252	-0.396109	0.229145	No		row_72	TENT5A	null	null	14626	0.00125939	0.459558	No			row_72	ARHGAP10	null	null	18962	-0.0932744	-0.386358	No
		row_73	KMT2D	null	null	24624	-0.62248	0.155209	No		row_73	ISG20	null	null	17557	-0.0501858	0.367741	No			row_73	CEP57	null	null	19371	-0.117349	-0.399153	No
		row_74	HIST1H4L	null	null	24669	-0.634733	0.154201	No		row_74	IFIH1	null	null	21077	-0.251951	0.257557	No			row_74	NIN	null	null	19962	-0.164702	-0.417659	No
		row_75	TNRC6C	null	null	24760	-0.667318	0.151771	No		row_75	MX1	null	null	21593	-0.299242	0.241556	No			row_75	CDC42EP1	null	null	20363	-0.187389	-0.430183	No
		row_76	HIST1H2BJ	null	null	25975	-0.977893	0.1143	No		row_76	USP18	null	null	21678	-0.310269	0.239069	No			row_76	SYNPO	null	null	20758	-0.217333	-0.442509	No
		row_77	AGO1	null	null	26610	-1.30622	0.0951962	No		row_77	NCOA7	null	null	21863	-0.336572	0.233461	No			row_77	SMC3	null	null	20996	-0.245106	-0.449891	No
		row_78	AGO3	null	null	28343	-3.39294	0.042905	No		row_78	CD74	null	null	24263	-0.569252	0.158533	No			row_78	RAPGEF6	null	null	21121	-0.257642	-0.453715	No
		row_79	RBBP5	null	null	28374	-3.46478	0.0439917	No		row_79	TRIM21	null	null	24625	-0.622721	0.147511	No			row_79	CTTN	null	null	21146	-0.259573	-0.454395	No
		row_80	TNRC6A	null	null	28381	-3.47376	0.0458357	No		row_80	C1S	null	null	25008	-0.70765	0.135871	No			row_80	PRC1	null	null	21695	-0.312636	-0.471536	No
		row_81	HIST1H4C	null	null	28451	-3.6215	0.0457919	No		row_81	LY6E	null	null	25268	-0.754725	0.128109	No			row_81	FSCN1	null	null	21980	-0.355135	-0.480364	No
		row_82	KMT2A	null	null	28664	-4.09435	0.0415435	No		row_82	TRIM5	null	null	27451	-2.03136	0.0606737	No			row_82	ARHGEF3	null	null	22579	-0.421527	-0.499046	No
		row_83	MYL9	null	null	29835	-8.38085	0.00978155	No		row_83	IL4R	null	null	27659	-2.26079	0.0552527	No			row_83	NCK1	null	null	22590	-0.422693	-0.499238	No
		row_84	AGO4	null	null	30930	-18.5673	-0.01364	No		row_84	CXCL10	null	null	27733	-2.35934	0.0540784	No			row_84	CDC42EP2	null	null	23085	-0.428093	-0.514648	No
		row_85	DPY30	null	null	31070	-21.0065	-0.00570766	No		row_85	SELL	null	null	27967	-2.70769	0.0480534	No			row_85	ARHGAP27	null	null	23642	-0.486178	-0.531991	No
		row_86	H2AFZ	null	null	31156	-23.2749	0.00524378	No		row_86	CMTR1	null	null	28424	-3.56242	0.035442	No			row_86	GEMIN4	null	null	23677	-0.493908	-0.532917	No
		row_87	KAT2B	null	null	31527	-36.0887	0.0147598	No		row_87	NUB1	null	null	28426	-3.56805	0.0370953	No			row_87	FARP1	null	null	23797	-0.521491	-0.536508	No
											row_88	IFITM3	null	null	29439	-6.67809	0.00852711	No			row_88	ARL8A	null	null	23836	-0.530364	-0.537549	No
											row_89	TDRD7	null	null	29483	-6.89602	0.0104351	No			row_89	RASA2	null	null	24476	-0.58852	-0.557473	No
											row_90	RIPK2	null	null	30121	-10.1977	-0.0047169	No			row_90	KPTN	null	null	24715	-0.650763	-0.564768	No
											row_91	IL7	null	null	30251	-11.0703	-0.0035337	No			row_91	MYO1E	null	null	24869	-0.681043	-0.569382	No
											row_92	MVB12A	null	null	30488	-13.1442	-0.0047253	No			row_92	CDC42BPA	null	null	25037	-0.713356	-0.574427	No
											row_93	PROCR	null	null	30583	-13.9536	-0.0010837	No			row_93	TUBGCP6	null	null	25350	-0.776806	-0.584013	No
											row_94	GMPR	null	null	30642	-14.6553	0.00401757	No			row_94	MYO9B	null	null	26180	-1.06832	-0.609771	No
											row_95	IFITM2	null	null	31870	-81.449	0.00401233	No			row_95	RALBP1	null	null	26421	-1.18219	-0.616976	No
																					row_96	RASAL2	null	null	26439	-1.19077	-0.617165	No
																					row_97	CDK5RAP2	null	null	26611	-1.30651	-0.622164	No
																					row_98	CNTROB	null	null	26766	-1.40839	-0.626598	No
																					row_99	RASA1	null	null	26770	-1.41003	-0.626284	No
																					row_100	KATNA1	null	null	26804	-1.4375	-0.626905	No
																					row_101	TSC1	null	null	26868	-1.48178	-0.628457	No
																					row_102	KIF3C	null	null	26873	-1.48444	-0.628153	No
																					row_103	FBXO5	null	null	27186	-1.7358	-0.637461	No
																					row_104	SASS6	null	null	27254	-1.82316	-0.639039	No
																					row_105	NEDD9	null	null	27280	-1.84846	-0.63929	No
																					row_106	CCNB2	null	null	27290	-1.85962	-0.639034	No
																					row_107	CDC42	null	null	27385	-1.95543	-0.641424	No
																					row_108	CEP192	null	null	27457	-2.03607	-0.643066	No
																					row_109	ARHGEF11	null	null	27563	-2.14471	-0.645747	No
																					row_110	TUBGCP2	null	null	27607	-2.19846	-0.646462	No
																					row_111	MAPRE1	null	null	27632	-2.2216	-0.646573	No
																					row_112	TUBGCP5	null	null	27647	-2.2465	-0.646362	No
																					row_113	FGD6	null	null	28209	-3.15489	-0.663089	No
																					row_114	CLIP1	null	null	28288	-3.29943	-0.664586	No
																					row_115	ALMS1	null	null	28303	-3.3216	-0.664063	No
																					row_116	LMNB1	null	null	28327	-3.36566	-0.663811	No
																					row_117	NCK2	null	null	28409	-3.5311	-0.665335	No
																					row_118	HOOK3	null	null	28771	-4.39771	-0.675413	No
																					row_119	CEP131	null	null	28838	-4.60737	-0.676153	No
																					row_120	ABR	null	null	28881	-4.73195	-0.676103	No
																					row_121	MID1	null	null	28899	-4.79825	-0.675247	No
																					row_122	BRCA2	null	null	28977	-5.02056	-0.676214	No
																					row_123	ESPL1	null	null	29049	-5.31806	-0.676906	Yes
																					row_124	KIF4A	null	null	29080	-5.40465	-0.676283	Yes
																					row_125	RHOT2	null	null	29106	-5.48144	-0.675481	Yes
																					row_126	ITSN1	null	null	29154	-5.60797	-0.675334	Yes
																					row_127	MYH10	null	null	29177	-5.69543	-0.674375	Yes
																					row_128	TUBGCP3	null	null	29189	-5.72282	-0.673063	Yes
																					row_129	NOTCH2	null	null	29352	-6.30115	-0.676331	Yes
																					row_130	TPX2	null	null	29381	-6.39393	-0.675359	Yes
																					row_131	KIF5B	null	null	29412	-6.55297	-0.674404	Yes
																					row_132	BUB1	null	null	29514	-7.00852	-0.675549	Yes
																					row_133	CEP72	null	null	29582	-7.23292	-0.67556	Yes
																					row_134	NUSAP1	null	null	29607	-7.32113	-0.674194	Yes
																					row_135	KNTC1	null	null	29715	-7.80864	-0.675296	Yes
																					row_136	KIF22	null	null	29783	-8.16945	-0.675035	Yes
																					row_137	AURKA	null	null	29794	-8.20816	-0.672971	Yes
																					row_138	BIRC5	null	null	29803	-8.23835	-0.670836	Yes
																					row_139	NF1	null	null	29954	-9.14867	-0.672902	Yes
																					row_140	RICTOR	null	null	30085	-9.92374	-0.674114	Yes
																					row_141	KIF11	null	null	30123	-10.1996	-0.672323	Yes
																					row_142	KIF20B	null	null	30156	-10.4007	-0.670315	Yes
																					row_143	PLK1	null	null	30182	-10.574	-0.668038	Yes
																					row_144	PIF1	null	null	30186	-10.5872	-0.665064	Yes
																					row_145	CLIP2	null	null	30265	-11.1833	-0.664277	Yes
																					row_146	KIF3B	null	null	30278	-11.2819	-0.661385	Yes
																					row_147	BCAR1	null	null	30279	-11.303	-0.65811	Yes
																					row_148	ARHGAP29	null	null	30365	-12.0013	-0.657305	Yes
																					row_149	DLG1	null	null	30396	-12.2429	-0.654701	Yes
																					row_150	DOCK4	null	null	30500	-13.2493	-0.654101	Yes
																					row_151	CNTRL	null	null	30518	-13.3592	-0.650765	Yes
																					row_152	SMC4	null	null	30603	-14.2095	-0.649289	Yes
																					row_153	PALLD	null	null	30606	-14.238	-0.645226	Yes
																					row_154	MARK4	null	null	30684	-15.0895	-0.643276	Yes
																					row_155	LATS1	null	null	30718	-15.4793	-0.639828	Yes
																					row_156	RABGAP1	null	null	30749	-15.8966	-0.636165	Yes
																					row_157	BIN1	null	null	30804	-16.552	-0.633067	Yes
																					row_158	RAPGEF5	null	null	30830	-17.0307	-0.628919	Yes
																					row_159	RFC1	null	null	30848	-17.3957	-0.624413	Yes
																					row_160	INCENP	null	null	30975	-19.3593	-0.622766	Yes
																					row_161	NDC80	null	null	30995	-19.6705	-0.617664	Yes
																					row_162	RAB3GAP1	null	null	31045	-20.4318	-0.613284	Yes
																					row_163	CENPF	null	null	31052	-20.6056	-0.607502	Yes
																					row_164	ARFGEF1	null	null	31062	-20.8413	-0.601747	Yes
																					row_165	TUBA4A	null	null	31086	-21.4524	-0.596254	Yes
																					row_166	SSH2	null	null	31150	-23.1642	-0.591523	Yes
																					row_167	ALS2	null	null	31224	-25.1655	-0.586527	Yes
																					row_168	STK38L	null	null	31267	-26.2755	-0.580234	Yes
																					row_169	LLGL1	null	null	31300	-27.0691	-0.573397	Yes
																					row_170	DOCK2	null	null	31341	-28.1445	-0.5665	Yes
																					row_171	CENPE	null	null	31343	-28.3409	-0.55832	Yes
																					row_172	ECT2	null	null	31351	-28.7749	-0.550202	Yes
																					row_173	MARCKS	null	null	31359	-29.2072	-0.541959	Yes
																					row_174	TTK	null	null	31407	-30.7814	-0.534518	Yes
																					row_175	CDC42EP4	null	null	31454	-32.5928	-0.526521	Yes
																					row_176	RACGAP1	null	null	31494	-34.2291	-0.517829	Yes
																					row_177	CENPJ	null	null	31539	-36.5142	-0.508633	Yes
																					row_178	PXN	null	null	31544	-37.0209	-0.498032	Yes
																					row_179	KIF15	null	null	31554	-37.3389	-0.487496	Yes
																					row_180	SMC1A	null	null	31569	-38.1946	-0.476869	Yes
																					row_181	NEK2	null	null	31636	-42.2512	-0.466702	Yes
																					row_182	DLGAP5	null	null	31642	-42.6353	-0.454506	Yes
																					row_183	EPB41L2	null	null	31668	-44.9545	-0.442266	Yes
																					row_184	SORBS2	null	null	31701	-47.8652	-0.429403	Yes
																					row_185	TOP2A	null	null	31728	-50.82	-0.415496	Yes
																					row_186	ARAP3	null	null	31740	-52.6719	-0.40058	Yes
																					row_187	CCDC88A	null	null	31766	-55.2005	-0.385371	Yes
																					row_188	KIF2C	null	null	31770	-56.0951	-0.369212	Yes
																					row_189	CDK1	null	null	31802	-63.6996	-0.35173	Yes
																					row_190	SPTAN1	null	null	31813	-66.4657	-0.332786	Yes
																					row_191	KIF1B	null	null	31872	-81.8576	-0.310891	Yes
																					row_192	DST	null	null	31880	-86.0943	-0.286165	Yes
																					row_193	FLNB	null	null	31913	-110.553	-0.255138	Yes
																					row_194	YWHAE	null	null	31921	-114.176	-0.222276	Yes
																					row_195	EZR	null	null	31982	-238.679	-0.155004	Yes
																					row_196	TIAM1	null	null	31983	-267.165	-0.0775926	Yes
																					row_197	ANLN	null	null	31984	-269.308	0.000440002	Yes

## Sheet: DEseq2_HEL_shTMIGD2
ID	baseMean	log2FoldChange	lfcSE	stat	pvalue	padj	Gene.Type	Gene.Name	Ctrl1_19200R_01_01	Ctrl2_19200R_01_02	Ctrl3_19200R_01_03	X3_1_19200R_01_04	X3_2_19200R_01_05	X3_3_19200R_01_06
ENSG00000000419.12	1035.61	-0.0850611	0.0816674	-1.04156	0.297618	0.472086	protein_coding	DPM1	1020.18	1124.35	1052.06	1002.46	960.635	1053.94
ENSG00000000457.14	365.523	-0.0562936	0.127165	-0.442681	0.657996	0.797476	protein_coding	SCYL3	368.527	333.023	413.796	353.811	345.578	378.404
ENSG00000000460.17	851.184	-0.513038	0.084385	-6.07974	1.2e-09	8.69e-09	protein_coding	C1orf112	1007.31	1009.78	985.364	717.917	670.564	716.173
ENSG00000000938.13	8.8452	-0.885969	0.732377	-1.20972	0.226387	0.384382	protein_coding	FGR	14.0391	11.779	8.6058	6.55205	4.4764	7.61886
ENSG00000000971.15	2989.21	-0.709654	0.0659363	-10.7627	5.16e-27	1.2e-25	protein_coding	CFH	3537.86	4038.04	3554.2	2274.5	2231.04	2299.63
ENSG00000001036.13	485.363	0.431585	0.109104	3.95572	7.63e-05	0.00031657	protein_coding	FUCA2	442.233	373.714	423.836	559.732	557.759	554.907
ENSG00000001084.12	2478.53	0.167625	0.0630777	2.65744	0.0078737	0.0225255	protein_coding	GCLC	2314.12	2427.54	2261.89	2632.05	2506.78	2728.82
ENSG00000001167.14	2628.63	0.174232	0.0649756	2.6815	0.00732936	0.021116	protein_coding	NFYA	2591.39	2524.98	2299.18	2867.92	2716.28	2772
ENSG00000001460.18	376.431	-0.324848	0.120468	-2.69656	0.00700601	0.020257	protein_coding	STPG1	421.174	427.255	409.493	352.875	345.578	302.215
ENSG00000001461.17	1864.87	-1.01259	0.0650711	-15.5613	1.33e-54	9.69e-53	protein_coding	NIPAL3	2480.25	2558.18	2444.76	1264.55	1230.11	1211.4
ENSG00000001497.16	1789.34	0.495848	0.067642	7.33049	2.29e-13	2.3e-12	protein_coding	LAS1L	1449.54	1488.43	1516.77	2189.32	2095.85	1996.14
ENSG00000001561.7	744.676	-1.07246	0.101278	-10.5893	3.34e-26	7.41e-25	protein_coding	ENPP4	979.229	1062.25	983.93	497.956	418.991	525.702
ENSG00000001617.12	127.508	-2.2647	0.248365	-9.11845	7.62e-20	1.18e-18	protein_coding	SEMA3F	183.679	207.738	241.68	61.7764	29.5442	40.6339
ENSG00000001626.15	16.786	0.883545	0.570403	1.54898	0.121386	0.237783	protein_coding	CFTR	14.0391	12.8498	8.6058	25.2722	10.7434	29.2056
ENSG00000001629.10	1492.24	-0.262279	0.0761964	-3.44215	0.000577109	0.0020788	protein_coding	ANKIB1	1523.25	1722.94	1632.95	1358.15	1283.83	1432.35
ENSG00000001630.17	89.3379	-0.687156	0.264708	-2.5959	0.0094344	0.0265027	protein_coding	CYP51A1	124.012	83.5235	123.35	54.2884	88.6327	62.2207
ENSG00000001631.15	184.868	-0.135794	0.174743	-0.777107	0.437096	0.615047	protein_coding	KRIT1	178.999	195.959	204.388	195.625	145.035	189.202
ENSG00000002016.17	542.521	-0.155611	0.106326	-1.46353	0.143323	0.271551	protein_coding	RAD52	534.657	622.143	557.226	503.572	491.508	546.019
ENSG00000002079.14	0.948377	2.26677	2.3033	0.984141	0.325046	NA	transcribed_unitary_pseudogene	MYH16	0	0	0.71715	2.80802	0.89528	1.26981
ENSG00000002330.13	218.672	0.266434	0.168577	1.58049	0.113995	0.226185	protein_coding	BAD	169.64	185.251	238.811	227.45	262.317	228.566
ENSG00000002549.12	4161.7	0.593545	0.0538936	11.0133	3.3e-28	8.1e-27	protein_coding	LAP3	3282.82	3430.89	3239.37	4907.48	4988.5	5121.15
ENSG00000002586.20	4.54985	0.375963	1.03538	0.363117	0.716517	0.837662	protein_coding	CD99	5.84964	1.07081	5.02005	6.55205	6.26696	2.53962
ENSG00000002586.20_PAR_Y	6.35188	0.880883	1.03501	0.851087	0.394721	0.575315	protein_coding	CD99	10.5293	3.21244	0	9.36007	3.58112	11.4283
ENSG00000002587.10	1.9426	-0.121361	1.53758	-0.0789297	0.937089	0.967633	protein_coding	HS3ST1	3.50978	1.07081	1.4343	0.936007	0.89528	3.80943
ENSG00000002726.20	0.57352	-1.22589	2.9083	-0.421514	0.673379	NA	protein_coding	AOC1	0	1.07081	1.4343	0.936007	0	0
ENSG00000002745.13	1.75199	0.159563	1.69396	0.0941954	0.924954	NA	protein_coding	WNT16	1.16993	3.21244	0.71715	0.936007	4.4764	0
ENSG00000002746.15	1.65492	4.24316	2.14863	1.97482	0.048288	NA	protein_coding	HECW1	0	0	0	1.87201	8.05752	0
ENSG00000002822.15	13.6805	-2.01916	0.662705	-3.04684	0.00231261	0.00739858	protein_coding	MAD1L1	29.2482	12.8498	23.6659	2.80802	7.16224	6.34905
ENSG00000002834.18	3905.49	0.2871	0.0599657	4.78774	1.69e-06	8.72e-06	protein_coding	LASP1	3670.06	3293.82	3592.2	4323.42	4416.41	4137.04
ENSG00000002919.14	1073.67	0.672038	0.0807776	8.31962	8.82e-17	1.13e-15	protein_coding	SNX11	807.25	803.111	869.903	1257.06	1329.49	1375.21
ENSG00000002933.9	0.555836	1.0357	2.98653	0.346791	0.728748	NA	protein_coding	TMEM176A	1.16993	0	0	0	0.89528	1.26981
ENSG00000003056.8	6487.66	0.939692	0.050373	18.6547	1.16e-77	1.52e-75	protein_coding	M6PR	4514.75	4514.55	4312.94	8592.54	8292.97	8698.2
ENSG00000003096.14	74.1131	-1.8251	0.277656	-6.57325	4.92e-11	4.03e-10	protein_coding	KLHL13	101.784	131.71	113.31	38.3763	27.7537	31.7453
ENSG00000003137.8	6.96506	0.246978	0.864891	0.28556	0.775215	0.875595	protein_coding	CYP26B1	3.50978	12.8498	2.8686	5.61604	8.05752	8.88868
ENSG00000003147.19	565.583	-0.626852	0.105351	-5.95013	2.68e-09	1.87e-08	protein_coding	ICA1	641.12	690.675	726.473	478.299	416.305	440.624
ENSG00000003249.13	40.092	-4.08062	0.525183	-7.7699	7.85e-15	8.8e-14	protein_coding	DBNDD1	58.4964	91.0192	76.735	0.936007	4.4764	8.88868
ENSG00000003393.15	1400.03	-0.772147	0.0801804	-9.63011	5.97e-22	1.06e-20	protein_coding	ALS2	1911.66	1707.95	1678.13	1051.14	966.902	1084.42
ENSG00000003400.14	719.398	0.326414	0.0899101	3.63045	0.00028293	0.0010758	protein_coding	CASP10	623.571	670.33	621.769	788.118	807.542	805.06
ENSG00000003402.20	1800.98	-0.0249084	0.0643564	-0.387039	0.698727	0.826142	protein_coding	CFLAR	1782.97	1813.96	1852.4	1790.58	1817.42	1748.53
ENSG00000003436.16	666.045	-1.02884	0.100121	-10.276	9.04e-25	1.87e-23	protein_coding	TFPI	821.289	927.325	931.578	409.971	456.593	449.513
ENSG00000003509.16	587.628	-0.782112	0.102985	-7.59441	3.09e-14	3.33e-13	protein_coding	NDUFAF7	748.754	780.624	699.221	407.163	425.258	464.751
ENSG00000003756.16	1540.79	0.437673	0.0762016	5.74362	9.27e-09	6.14e-08	protein_coding	RBM5	1298.62	1416.69	1213.42	1729.74	1747.59	1838.69
ENSG00000003987.14	30.0668	-0.126388	0.408676	-0.309263	0.757121	0.86412	protein_coding	MTMR7	23.3986	34.2661	36.5746	31.8242	34.0206	20.317
ENSG00000003989.17	0.305214	1.81268	3.97473	0.456052	0.648353	NA	protein_coding	SLC7A2	0	0	0	0.936007	0.89528	0
ENSG00000004059.11	1300.76	-0.400366	0.0770529	-5.19599	2.04e-07	1.17e-06	protein_coding	ARF5	1449.54	1414.55	1575.58	1131.63	1160.28	1072.99
ENSG00000004139.14	10.0407	-0.0863486	0.67315	-0.128275	0.897931	0.946182	protein_coding	SARM1	14.0391	8.56651	8.6058	10.2961	9.84808	8.88868
ENSG00000004142.12	4034.79	0.464483	0.0529533	8.77156	1.76e-18	2.53e-17	protein_coding	POLDIP2	3343.65	3433.03	3397.14	4666.93	4800.49	4567.51
ENSG00000004399.12	3965.37	-2.27421	0.0674616	-33.7111	3.97e-249	3.86e-246	protein_coding	PLXND1	6496.61	6087.58	7132.77	1373.12	1384.1	1318.06
ENSG00000004455.16	20388.4	0.116645	0.0418018	2.79044	0.00526365	0.0156402	protein_coding	AK2	19597.5	19648.4	19450.5	21487.9	21199.3	20946.8
ENSG00000004468.13	2.36642	0.0905743	1.63411	0.0554271	0.955798	0.977452	protein_coding	CD38	7.01957	0	0	3.74403	0.89528	2.53962
ENSG00000004478.8	9381.05	-0.728341	0.0449499	-16.2034	4.77e-59	4.1e-57	protein_coding	FKBP4	11856	11626.9	11619.3	7086.51	7093.3	7004.28
ENSG00000004487.16	10592.8	-0.434385	0.0483383	-8.98636	2.56e-19	3.88e-18	protein_coding	KDM1A	12108.8	12321.9	12096.9	9391.89	8700.33	8936.93
ENSG00000004534.15	3405.81	0.105255	0.0563083	1.86926	0.0615865	0.137124	protein_coding	RBM6	3365.88	3284.19	3199.92	3612.99	3565	3406.9
ENSG00000004660.14	154.254	-0.0565098	0.183152	-0.308541	0.757671	0.864532	protein_coding	CAMKK1	157.94	159.551	155.622	162.865	163.836	125.711
ENSG00000004700.16	2375.56	-0.259181	0.0735256	-3.52504	0.000423417	0.00156407	protein_coding	RECQL	2551.61	2816.24	2398.15	2221.14	2022.44	2243.76
ENSG00000004766.17	1567.6	0.652875	0.0744867	8.76499	1.87e-18	2.68e-17	protein_coding	VPS50	1206.2	1230.37	1217	1905.71	1781.61	2064.71
ENSG00000004776.13	1.36737	1.03121	1.96626	0.524449	0.599966	NA	protein_coding	HSPB6	1.16993	0	1.4343	0	1.79056	3.80943
ENSG00000004777.18	279.522	-0.28634	0.357717	-0.800465	0.423441	0.602083	protein_coding	ARHGAP33	186.018	319.103	415.947	248.042	297.233	210.789
ENSG00000004779.10	2128	-0.18306	0.0684127	-2.67582	0.00745476	0.021419	protein_coding	NDUFAB1	2337.52	2315.1	2139.98	2111.63	1915.9	1947.89
ENSG00000004799.8	18.3956	-2.76294	0.600674	-4.59973	4.23e-06	2.08e-05	protein_coding	PDK4	30.4181	38.5493	27.2517	2.80802	6.26696	5.07924
ENSG00000004809.14	0.33116	0.0813673	3.88991	0.0209175	0.983311	NA	protein_coding	SLC22A16	0	0	0.71715	0	0	1.26981
ENSG00000004838.14	36.1259	0.556535	0.36108	1.5413	0.123243	0.240463	protein_coding	ZMYND10	35.0978	25.6995	27.2517	40.2483	46.5545	41.9038
ENSG00000004846.16	9.48211	-0.0707172	0.730827	-0.0967633	0.922914	0.961287	protein_coding	ABCB5	17.5489	5.35407	6.45435	8.42406	8.9528	10.1585
ENSG00000004848.8	2.61748	1.69627	1.35595	1.25098	0.21094	0.36521	protein_coding	ARX	1.16993	1.07081	1.4343	3.74403	4.4764	3.80943
ENSG00000004864.13	998.987	0.822546	0.080917	10.1653	2.83e-24	5.68e-23	protein_coding	SLC25A13	755.773	723.87	688.464	1302.92	1263.24	1259.65
ENSG00000004866.20	684.4	0.493399	0.0998896	4.93944	7.83e-07	4.21e-06	protein_coding	ST7	533.487	600.727	568.7	775.95	747.558	879.979
ENSG00000004897.12	6230.28	0.0951116	0.0665046	1.43015	0.152674	0.285776	protein_coding	CDC27	5827.41	6430.24	5816.09	6780.43	5822.9	6704.6
ENSG00000004939.15	24.9451	0.872739	0.476363	1.83209	0.0669386	0.1467	protein_coding	SLC4A1	21.0587	14.9914	17.2116	49.6084	27.7537	19.0472
ENSG00000004961.15	1058.58	0.549432	0.0774253	7.09629	1.28e-12	1.21e-11	protein_coding	HCCS	844.688	860.935	872.771	1276.71	1281.15	1215.21
ENSG00000004975.12	1576.92	0.080177	0.0824181	0.972808	0.330649	0.508167	protein_coding	DVL2	1477.62	1452.02	1666.66	1495.74	1761.91	1607.58
ENSG00000005001.10	0.934801	2.24693	2.3117	0.971981	0.33106	NA	protein_coding	PRSS22	0	0	0.71715	0.936007	2.68584	1.26981
ENSG00000005007.12	7273.97	0.224428	0.0669709	3.35113	0.000804824	0.0028227	protein_coding	UPF1	6584.35	6161.46	7378.76	7813.78	8273.28	7432.2
ENSG00000005020.13	1693.17	0.138082	0.0788894	1.75032	0.0800626	0.170245	protein_coding	SKAP2	1567.7	1767.91	1503.15	1872.95	1667.01	1780.27
ENSG00000005022.6	9623.19	-0.247651	0.0509839	-4.85743	1.19e-06	6.27e-06	protein_coding	SLC25A5	10073.1	10999.4	10271	8990.34	8754.04	8651.22
ENSG00000005059.16	557.935	0.0117329	0.106577	0.110089	0.912339	0.955281	protein_coding	MCUB	551.036	587.877	527.822	506.38	573.874	600.62
ENSG00000005073.5	176.57	0.372344	0.173733	2.1432	0.0320971	0.0781595	protein_coding	HOXA11	127.522	162.764	169.965	200.305	196.962	201.9
ENSG00000005075.15	1332.69	0.186945	0.0992197	1.88415	0.059544	0.133262	protein_coding	POLR2J	1309.15	1069.74	1361.15	1427.41	1570.32	1258.38
ENSG00000005100.13	2122.94	0.588166	0.0698699	8.41802	3.83e-17	5.05e-16	protein_coding	DHX33	1692.89	1742.21	1657.33	2735.01	2547.07	2363.12
ENSG00000005102.13	1.13658	1.39975	2.02597	0.690907	0.489624	NA	protein_coding	MEOX1	1.16993	0	0.71715	1.87201	1.79056	1.26981
ENSG00000005108.16	12.7522	-1.98307	0.699028	-2.8369	0.00455542	0.0137444	protein_coding	THSD7A	24.5685	11.779	25.1002	8.42406	5.37168	1.26981
ENSG00000005156.11	2455.22	-0.217907	0.0582142	-3.74319	0.000181698	0.000713329	protein_coding	LIG3	2620.64	2684.53	2615.45	2259.52	2257.9	2293.28
ENSG00000005175.10	3006.24	-0.213705	0.0631008	-3.38672	0.000707328	0.00250715	protein_coding	RPAP3	3171.67	3466.23	3050.04	2794.92	2752.09	2802.47
ENSG00000005187.12	4397.2	0.242062	0.054976	4.40304	1.07e-05	4.99e-05	protein_coding	ACSM3	4019.87	4215.8	3855.4	4812.95	4704.69	4774.49
ENSG00000005189.19	414.294	-0.911507	0.119571	-7.62312	2.48e-14	2.68e-13	protein_coding	REXO5	511.258	593.231	517.782	277.994	282.013	303.485
ENSG00000005194.15	2536.08	-0.097684	0.0623425	-1.56689	0.11714	0.230992	protein_coding	CIAPIN1	2542.25	2723.08	2603.25	2459.83	2545.28	2342.8
ENSG00000005206.17	436.494	-0.153222	0.130622	-1.17302	0.240789	0.402541	protein_coding	SPPL2B	436.383	409.051	532.842	426.819	449.43	364.436
ENSG00000005238.19	699.136	0.708283	0.0972336	7.28434	3.23e-13	3.2e-12	protein_coding	FAM214B	544.016	477.583	569.417	888.27	871.107	844.424
ENSG00000005243.10	109.379	0.858081	0.240502	3.56787	0.000359889	0.00134495	protein_coding	COPZ2	56.1565	72.8154	102.552	156.313	141.454	126.981
ENSG00000005249.13	4297.28	0.103424	0.0599222	1.72597	0.0843528	0.177763	protein_coding	PRKAR2B	3975.41	4358.21	4092.77	4427.31	4241.83	4688.14
ENSG00000005302.18	598.58	0.252004	0.103706	2.42999	0.0150992	0.0402945	protein_coding	MSL3	526.467	606.081	508.459	677.669	630.277	642.524
ENSG00000005339.14	3660.86	1.0186	0.0587354	17.3421	2.26e-67	2.51e-65	protein_coding	CREBBP	2359.74	2370.78	2525.8	4958.03	5060.12	4690.68
ENSG00000005379.17	170.228	2.76483	0.208845	13.2387	5.25e-40	2.26e-38	protein_coding	TSPOAP1	33.9279	37.4785	56.6548	305.138	299.919	288.247
ENSG00000005381.7	1.28041	0.43046	1.92258	0.223897	0.822838	NA	protein_coding	MPO	1.16993	2.14163	0	0.936007	0.89528	2.53962
ENSG00000005421.8	0.634101	-1.45004	3.02536	-0.479296	0.631728	NA	protein_coding	PON1	0	0	2.8686	0.936007	0	0
ENSG00000005436.13	688.76	-0.538542	0.120019	-4.48715	7.22e-06	3.45e-05	protein_coding	GCFC2	749.924	946.6	749.422	482.979	564.921	638.715
ENSG00000005448.16	711.602	-0.361062	0.111095	-3.25003	0.00115391	0.003934	protein_coding	WDR54	762.793	753.853	884.963	633.677	701.004	533.321
ENSG00000005469.11	732.478	1.33436	0.0963383	13.8508	1.26e-43	6.25e-42	protein_coding	CROT	393.096	448.671	405.907	1074.54	985.703	1086.96
ENSG00000005471.17	56.6141	-0.704697	0.295433	-2.3853	0.0170652	0.0448734	protein_coding	ABCB4	58.4964	69.6029	81.7551	40.2483	43.8687	45.7132
ENSG00000005483.20	1907.33	0.55601	0.0651759	8.53091	1.45e-17	1.97e-16	protein_coding	KMT2E	1548.98	1560.18	1522.51	2210.85	2225.67	2375.82
ENSG00000005486.17	475.834	-0.247476	0.126892	-1.95029	0.0511415	0.117018	protein_coding	RHBDD2	485.52	449.742	611.012	452.091	410.933	445.704
ENSG00000005513.10	1.84774	1.13612	1.74698	0.650333	0.515477	0.686008	protein_coding	SOX8	1.16993	0	2.15145	0	2.68584	5.07924
ENSG00000005700.15	2654.68	0.00256418	0.0766549	0.0334509	0.973315	0.986902	protein_coding	IBTK	2500.14	2928.68	2525.8	2549.68	2527.37	2896.44
ENSG00000005801.18	775.187	0.107005	0.0998963	1.07116	0.284096	0.456952	protein_coding	ZNF195	685.578	785.978	763.765	760.037	752.93	902.835
ENSG00000005810.18	5250.27	0.0731788	0.0534441	1.36926	0.170918	0.311997	protein_coding	MYCBP2	5041.22	5295.18	5013.6	5407.31	5186.35	5557.96
ENSG00000005812.11	1007.36	0.346839	0.0917025	3.78222	0.000155438	0.000616883	protein_coding	FBXL3	894.995	968.016	799.622	1157.84	1046.58	1177.11
ENSG00000005844.17	161.868	-2.02335	0.188244	-10.7485	6.02e-27	1.39e-25	protein_coding	ITGAL	266.743	261.279	251.72	69.2645	59.9837	62.2207
ENSG00000005882.11	273.578	0.0196306	0.1691	0.116089	0.907582	0.952049	protein_coding	PDK2	264.404	228.083	322.717	295.778	313.348	217.138
ENSG00000005884.18	4.5699	-1.44595	1.05542	-1.37003	0.170678	0.311656	protein_coding	ITGA3	8.18949	7.4957	4.3029	0.936007	2.68584	3.80943
ENSG00000005889.15	652.992	0.192163	0.104346	1.84158	0.065536	0.144318	protein_coding	ZFX	548.696	673.542	604.557	700.133	648.182	742.839
ENSG00000005893.15	2317.52	0.124192	0.0741719	1.67438	0.094055	0.193627	protein_coding	LAMP2	2137.46	2457.52	2059.65	2413.03	2323.25	2514.23
ENSG00000005961.18	46035.8	0.35668	0.0520218	6.85635	7.06e-12	6.26e-11	protein_coding	ITGA2B	40011.5	38519.3	42587.9	51034.8	54193.1	49868
ENSG00000006007.12	1758.58	0.633156	0.0678935	9.32573	1.1e-20	1.79e-19	protein_coding	GDE1	1401.57	1427.4	1310.95	2087.3	2187.17	2137.09
ENSG00000006015.17	1027.85	0.160235	0.0918895	1.74378	0.0811981	0.172346	protein_coding	REX1BD	925.413	889.847	1093.65	1066.11	1134.32	1057.75
ENSG00000006016.11	3.79753	1.19083	1.12653	1.05707	0.290478	0.464143	protein_coding	CRLF1	2.33986	3.21244	1.4343	2.80802	5.37168	7.61886
ENSG00000006025.12	284.9	0.30567	0.135677	2.25293	0.0242634	0.0612124	protein_coding	AC003665.1	235.155	258.066	270.366	304.202	333.044	308.564
ENSG00000006042.12	368.743	-3.00565	0.148905	-20.185	1.33e-90	2.13e-88	protein_coding	TMEM98	693.767	623.214	653.324	85.1766	92.2138	64.7603
ENSG00000006047.13	8.90999	0.801053	0.759992	1.05403	0.29187	0.465761	protein_coding	YBX2	5.84964	6.42489	7.1715	4.68003	17.9056	11.4283
ENSG00000006062.16	83.4635	-0.306372	0.254032	-1.20604	0.227802	0.385977	protein_coding	MAP3K14	84.2348	80.3111	111.158	83.3046	61.7743	79.9981
ENSG00000006071.13	0.4781	-2.39228	3.61388	-0.661971	0.50799	NA	protein_coding	ABCC8	0	0	2.8686	0	0	0
ENSG00000006116.3	2.47964	-2.7954	1.68257	-1.66139	0.0966348	0.198165	protein_coding	CACNG3	2.33986	2.14163	8.6058	0	1.79056	0
ENSG00000006118.14	24.244	-1.13945	0.460991	-2.47173	0.0134462	0.0363491	protein_coding	TMEM132A	39.7775	31.0536	29.4031	10.2961	19.6962	15.2377
ENSG00000006125.18	14396.2	0.0582905	0.0443523	1.31426	0.188759	0.335953	protein_coding	AP2B1	14008.7	14412.1	13895.5	14802.9	14414.9	14842.8
ENSG00000006194.10	973.482	0.589791	0.0864129	6.82526	8.78e-12	7.7e-11	protein_coding	ZNF263	752.263	813.819	763.765	1158.78	1091.35	1260.92
ENSG00000006210.7	1.93513	-3.21727	1.98899	-1.61754	0.105761	0.213021	protein_coding	CX3CL1	8.18949	0	2.15145	0	0	1.26981
ENSG00000006282.21	890.7	-0.53078	0.102431	-5.18185	2.2e-07	1.25e-06	protein_coding	SPATA20	1011.99	972.299	1173.97	704.813	818.286	662.841
ENSG00000006283.18	21.7365	-1.72668	0.506505	-3.40901	0.000652002	0.00232661	protein_coding	CACNA1G	43.2873	22.4871	34.4232	8.42406	11.6386	10.1585
ENSG00000006327.13	88.3448	-0.234678	0.252594	-0.929072	0.352852	0.530746	protein_coding	TNFRSF12A	76.0453	87.8068	121.198	87.0486	71.6224	86.3471
ENSG00000006377.11	0.268738	0.081366	4.08047	0.0199403	0.984091	NA	protein_coding	DLX6	0	0	0.71715	0	0.89528	0
ENSG00000006432.15	62.8244	-0.692904	0.282264	-2.45481	0.0140961	0.0379268	protein_coding	MAP3K9	63.1761	81.3819	87.4923	46.8003	44.764	53.3321
ENSG00000006451.8	1395.32	-0.145601	0.0808687	-1.80046	0.0717876	0.155462	protein_coding	RALA	1395.72	1611.58	1390.55	1378.74	1256.97	1338.38
ENSG00000006453.14	0.373457	-1.96242	3.67658	-0.533763	0.593506	NA	protein_coding	BAIAP2L1	1.16993	1.07081	0	0	0	0
ENSG00000006459.11	67.0725	-1.39505	0.288212	-4.84035	1.3e-06	6.8e-06	protein_coding	KDM7A	100.614	112.435	79.6036	41.1843	39.3923	29.2056
ENSG00000006468.14	44.1536	-1.44417	0.357674	-4.03768	5.4e-05	0.000229277	protein_coding	ETV1	62.0062	54.6115	76.0179	17.7841	21.4867	33.0151
ENSG00000006530.17	1258.07	-0.631349	0.0777068	-8.12476	4.48e-16	5.45e-15	protein_coding	AGK	1460.07	1618	1506.73	977.191	948.996	1037.44
ENSG00000006534.16	94.9661	0.0352733	0.257803	0.136823	0.891171	0.942637	protein_coding	ALDH3B1	104.124	62.1072	114.744	88.9206	111.015	88.8868
ENSG00000006555.11	1.52668	1.08393	1.69371	0.639973	0.52219	NA	protein_coding	TTC22	1.16993	1.07081	0.71715	1.87201	1.79056	2.53962
ENSG00000006576.16	938.485	0.153511	0.100132	1.53309	0.125253	0.243671	protein_coding	PHTF2	795.551	920.9	944.486	1013.7	869.316	1086.96
ENSG00000006606.8	0.149213	1.04314	4.08047	0.255642	0.798228	NA	protein_coding	CCL26	0	0	0	0	0.89528	0
ENSG00000006607.14	1340.51	0.0966749	0.0738583	1.30892	0.19056	0.338176	protein_coding	FARP2	1245.97	1327.81	1310.23	1321.64	1388.58	1448.85
ENSG00000006611.16	6.14118	-0.894316	0.887703	-1.00745	0.313719	0.489931	protein_coding	USH1C	11.6993	7.4957	5.02005	5.61604	4.4764	2.53962
ENSG00000006625.18	901.735	0.0183219	0.0916482	0.199915	0.841547	0.913265	protein_coding	GGCT	900.844	980.866	809.662	882.654	937.358	899.026
ENSG00000006634.8	1707.61	-0.191605	0.07644	-2.5066	0.0121897	0.0333351	protein_coding	DBF4	1756.06	1993.86	1712.55	1536.92	1573.9	1672.34
ENSG00000006638.11	474.637	-0.00398618	0.136624	-0.0291762	0.976724	0.988768	protein_coding	TBXA2R	471.481	394.06	559.377	456.771	540.749	425.387
ENSG00000006652.14	1628.3	0.647185	0.0783236	8.26297	1.42e-16	1.79e-15	protein_coding	IFRD1	1212.05	1324.6	1268.64	2108.82	1798.62	2057.09
ENSG00000006695.11	900.361	-0.193794	0.0879682	-2.203	0.0275949	0.0685784	protein_coding	COX10	1020.18	890.917	972.455	884.526	829.029	805.06
ENSG00000006704.10	408.103	-0.46415	0.118559	-3.91494	9.04e-05	0.000370801	protein_coding	GTF2IRD1	464.461	443.317	510.611	324.794	362.588	342.849
ENSG00000006712.15	2676.6	0.117532	0.0600859	1.95607	0.0504564	0.115689	protein_coding	PAF1	2558.63	2478.93	2664.21	2780.88	2859.52	2717.4
ENSG00000006715.16	1776.98	0.230075	0.0711369	3.23426	0.00121958	0.00413971	protein_coding	VPS41	1541.96	1718.66	1642.99	1935.66	1820.1	2002.49
ENSG00000006740.17	1.49351	0.331837	1.68421	0.197028	0.843806	NA	protein_coding	ARHGAP44	1.16993	2.14163	0.71715	1.87201	1.79056	1.26981
ENSG00000006744.19	4353.73	0.0230239	0.0547044	0.420879	0.673844	0.808974	protein_coding	ELAC2	4367.34	4219.01	4372.46	4315.93	4587.41	4260.22
ENSG00000006747.15	0.66894	-0.131991	2.98647	-0.0441962	0.964748	NA	protein_coding	SCIN	0	2.14163	0	1.87201	0	0
ENSG00000006756.16	147.66	-0.0324959	0.206569	-0.157313	0.874998	0.933012	protein_coding	ARSD	168.47	115.648	164.227	134.785	174.58	128.251
ENSG00000006757.12	195.746	0.20152	0.167023	1.20654	0.227608	0.385844	protein_coding	PNPLA4	211.757	170.259	165.662	195.625	222.925	208.249
ENSG00000006788.14	1.61942	0.588632	1.74166	0.337972	0.735384	NA	protein_coding	MYH13	0	3.21244	0.71715	0.936007	3.58112	1.26981
ENSG00000006831.10	6807.72	-0.651071	0.0541388	-12.026	2.6e-33	8.48e-32	protein_coding	ADIPOR2	8315.85	8489.41	8147.54	5465.34	4976.86	5451.3
ENSG00000006837.12	18.8765	-0.684773	0.52655	-1.30049	0.193433	0.341808	protein_coding	CDKL3	19.8888	26.7704	23.6659	17.7841	18.8009	6.34905
ENSG00000007001.12	0.356938	-1.91055	4.02827	-0.474287	0.635296	NA	protein_coding	UPP2	0	2.14163	0	0	0	0
ENSG00000007038.11	2419.65	-0.480884	0.0722029	-6.66018	2.74e-11	2.3e-10	protein_coding	PRSS21	2782.09	2608.5	3065.82	2109.76	2030.49	1921.22
ENSG00000007047.15	1872.16	-0.546971	0.0770012	-7.10341	1.22e-12	1.15e-11	protein_coding	MARK4	2245.09	2038.83	2385.24	1514.46	1619.56	1429.81
ENSG00000007062.11	1.2861	-2.6	2.2357	-1.16295	0.244852	NA	protein_coding	PROM1	4.67971	2.14163	0	0	0.89528	0
ENSG00000007080.11	3001.92	0.142444	0.071326	1.99708	0.0458166	0.106475	protein_coding	CCDC124	2943.54	2613.86	3004.86	3102.86	3387.74	2958.66
ENSG00000007129.18	11.3717	0.384004	0.764746	0.502133	0.615574	0.767156	protein_coding	CEACAM21	14.0391	9.63733	6.45435	23.4002	13.4292	1.26981
ENSG00000007168.13	4297.08	0.126634	0.0531419	2.38293	0.0171753	0.0451324	protein_coding	PAFAH1B1	3985.94	4119.42	4215.41	4470.37	4404.78	4586.56
ENSG00000007171.17	7.85478	-0.22235	0.769792	-0.288844	0.772701	0.874195	protein_coding	NOS2	11.6993	7.4957	6.45435	6.55205	9.84808	5.07924
ENSG00000007174.18	0.732464	-0.50106	2.65936	-0.188413	0.850553	NA	protein_coding	DNAH9	1.16993	0	1.4343	0	1.79056	0
ENSG00000007202.15	7079.17	-0.206082	0.0490861	-4.19839	2.69e-05	0.000119253	protein_coding	KIAA0100	7507.43	7657.39	7585.29	6746.74	6342.16	6636.03
ENSG00000007216.14	3.00997	0.381508	1.23859	0.308017	0.758069	0.864783	protein_coding	SLC13A2	4.67971	1.07081	2.15145	1.87201	4.4764	3.80943
ENSG00000007237.18	0.211635	1.04314	4.08047	0.255642	0.798228	NA	protein_coding	GAS7	0	0	0	0	0	1.26981
ENSG00000007255.10	729.176	0.396383	0.0966898	4.09953	4.14e-05	0.000178883	protein_coding	TRAPPC6A	635.271	637.134	618.9	797.478	916.766	769.505
ENSG00000007264.15	580.897	0.299582	0.110083	2.72142	0.00650023	0.0189166	protein_coding	MATK	482.01	534.336	546.468	628.061	718.014	576.494
ENSG00000007306.15	1.20658	0.459556	2.05256	0.223895	0.822839	NA	protein_coding	CEACAM7	0	0	2.8686	0.936007	0.89528	2.53962
ENSG00000007312.12	81.4071	-1.79718	0.281199	-6.39112	1.65e-10	1.29e-09	protein_coding	CD79B	141.561	96.3733	140.561	41.1843	26.8584	41.9038
ENSG00000007314.12	3.36967	1.55003	1.3714	1.13025	0.25837	0.425404	protein_coding	SCN4A	4.67971	0	0.71715	2.80802	10.7434	1.26981
ENSG00000007341.19	566.805	0.38084	0.109033	3.4929	0.000477809	0.00174782	protein_coding	ST7L	464.461	476.512	534.994	707.621	620.429	596.811
ENSG00000007350.17	30.6193	0.667841	0.427432	1.56245	0.118182	0.232692	protein_coding	TKTL1	32.758	18.2038	20.0802	40.2483	24.1725	48.2528
ENSG00000007372.22	347.473	-0.374936	0.131691	-2.84709	0.00441215	0.0133637	protein_coding	PAX6	379.057	412.263	387.261	280.802	347.368	278.089
ENSG00000007376.8	839.027	1.1688	0.0984413	11.8731	1.63e-32	5.11e-31	protein_coding	RPUSD1	506.579	485.079	556.508	1107.3	1289.2	1089.5
ENSG00000007384.15	32.8388	0.0376959	0.38413	0.0981332	0.921826	0.960638	protein_coding	RHBDF1	36.2678	27.8412	32.9889	39.3123	25.0678	35.5547
ENSG00000007392.16	1259.72	-0.211592	0.0741966	-2.85177	0.00434763	0.0131837	protein_coding	LUC7L	1355.95	1311.75	1385.53	1119.46	1175.5	1210.13
ENSG00000007402.11	20.0908	-2.79663	0.593826	-4.70951	2.48e-06	1.26e-05	protein_coding	CACNA2D2	33.9279	26.7704	44.4633	1.87201	7.16224	6.34905
ENSG00000007516.13	13.9264	-1.20528	0.587685	-2.05089	0.0402775	0.0951747	protein_coding	BAIAP3	16.379	22.4871	19.363	7.48805	8.9528	8.88868
ENSG00000007520.4	786.341	0.28168	0.120472	2.33814	0.01938	0.0501794	protein_coding	TSR3	602.513	703.525	821.854	849.894	991.074	749.188
ENSG00000007541.16	348.196	0.180567	0.14193	1.27223	0.203292	0.35516	protein_coding	PIGQ	325.24	268.774	383.675	376.275	388.551	346.658
ENSG00000007545.15	543.694	0.424043	0.124321	3.41088	0.000647536	0.00231244	protein_coding	CRAMP1	397.775	433.68	557.943	643.973	638.334	590.462
ENSG00000007866.21	95.4977	-2.43231	0.258157	-9.42182	4.43e-21	7.43e-20	protein_coding	TEAD3	171.979	141.347	169.247	26.2082	28.6489	35.5547
ENSG00000007908.16	0.356938	-1.91055	4.02827	-0.474287	0.635296	NA	protein_coding	SELE	0	2.14163	0	0	0	0
ENSG00000007923.16	3693.89	0.416132	0.0566862	7.34097	2.12e-13	2.13e-12	protein_coding	DNAJC11	3305.05	3051.82	3141.12	4303.76	4258.84	4102.76
ENSG00000007933.13	1.72191	-1.98028	1.77636	-1.11479	0.264939	NA	protein_coding	FMO3	3.50978	1.07081	3.58575	0	0.89528	1.26981
ENSG00000007944.15	664.899	-0.0215927	0.10288	-0.209883	0.833759	0.90919	protein_coding	MYLIP	608.362	736.72	662.647	617.764	655.345	708.554
ENSG00000007952.18	15.9229	-0.0556962	0.561975	-0.099108	0.921053	0.960165	protein_coding	NOX1	16.379	9.63733	22.2316	11.2321	17.0103	19.0472
ENSG00000007968.7	1602.92	-0.258907	0.0768624	-3.36844	0.000755943	0.00266328	protein_coding	E2F2	1749.04	1679.04	1812.96	1581.85	1457.52	1337.11
ENSG00000008018.9	6656.92	-0.00184957	0.0505378	-0.0365977	0.970806	0.985343	protein_coding	PSMB1	6553.93	6912.11	6516.74	6596.04	6540.02	6822.69
ENSG00000008056.14	5.17749	-0.276678	0.993895	-0.278377	0.780723	0.878611	protein_coding	SYN1	2.33986	5.35407	9.32295	5.61604	7.16224	1.26981
ENSG00000008083.14	3493.73	0.511884	0.0552913	9.25795	2.08e-20	3.34e-19	protein_coding	JARID2	2807.83	2886.92	2945.33	4175.53	4153.2	3993.55
ENSG00000008086.11	1.8995	-0.907888	1.63405	-0.555607	0.578479	0.73845	protein_coding	CDKL5	2.33986	0	5.02005	1.87201	0.89528	1.26981
ENSG00000008118.10	0.194988	-0.880415	4.08047	-0.215763	0.829173	NA	protein_coding	CAMK1G	1.16993	0	0	0	0	0
ENSG00000008128.23	105.32	0.547366	0.218134	2.50932	0.0120965	0.0331036	protein_coding	CDK11A	90.0844	74.957	91.7952	126.361	136.978	111.743
ENSG00000008130.15	3500.57	0.444089	0.064471	6.88819	5.65e-12	5.05e-11	protein_coding	NADK	2931.84	2801.25	3161.91	3916.25	4272.27	3919.91
ENSG00000008196.13	0.509501	-2.42424	3.23959	-0.748317	0.454269	NA	protein_coding	TFAP2B	2.33986	0	0.71715	0	0	0
ENSG00000008226.19	2.45757	0.637103	1.3409	0.475131	0.634694	0.781172	protein_coding	DLEC1	1.16993	3.21244	1.4343	2.80802	3.58112	2.53962
ENSG00000008256.16	207.744	-1.51423	0.165839	-9.13073	6.8e-20	1.06e-18	protein_coding	CYTH3	318.22	307.324	298.334	94.5367	122.653	105.394
ENSG00000008277.14	314.864	-1.00951	0.130234	-7.75151	9.08e-15	1.01e-13	protein_coding	ADAM22	414.154	434.751	413.796	222.77	200.543	203.17
ENSG00000008282.8	2425.56	-0.489328	0.0665928	-7.34806	2.01e-13	2.03e-12	protein_coding	SYPL1	2748.16	3017.55	2732.34	2050.79	1919.48	2085.03
ENSG00000008283.16	230.921	0.852595	0.155558	5.48088	4.23e-08	2.61e-07	protein_coding	CYB561	190.698	149.914	154.904	292.97	315.138	281.898
ENSG00000008294.21	2490.31	-0.427579	0.0665734	-6.42266	1.34e-10	1.06e-09	protein_coding	SPAG9	2824.21	2850.51	2889.4	2097.59	1983.04	2297.09
ENSG00000008300.17	241.959	0.681313	0.146804	4.64096	3.47e-06	1.73e-05	protein_coding	CELSR3	190.698	190.605	176.419	300.458	274.851	318.723
ENSG00000008311.15	1151.09	-0.906664	0.09279	-9.77113	1.5e-22	2.75e-21	protein_coding	AASS	1436.67	1645.84	1421.39	874.23	714.433	813.949
ENSG00000008323.15	8.08213	-1.61222	0.796688	-2.02365	0.0430063	0.100798	protein_coding	PLEKHG6	8.18949	11.779	16.4944	3.74403	4.4764	3.80943
ENSG00000008324.11	945.144	-0.0451945	0.0904587	-0.499615	0.617346	0.768543	protein_coding	SS18L2	903.184	1059.04	918.669	984.679	887.222	918.073
ENSG00000008382.15	254.048	0.131779	0.143977	0.915279	0.360045	0.539028	protein_coding	MPND	242.175	223.8	261.043	261.146	284.699	251.423
ENSG00000008394.13	2583.51	-0.212592	0.064292	-3.30666	0.000944141	0.00326999	protein_coding	MGST1	2764.54	2894.41	2660.63	2288.54	2369.81	2523.11
ENSG00000008405.12	1025.09	-0.280225	0.0814715	-3.43954	0.000582697	0.00209663	protein_coding	CRY1	1133.66	1077.24	1163.22	941.623	962.426	872.36
ENSG00000008438.5	2.81485	0.55257	1.35524	0.407728	0.683473	0.815547	protein_coding	PGLYRP1	1.16993	1.07081	4.3029	0.936007	1.79056	7.61886
ENSG00000008441.16	1460.51	0.473456	0.0878938	5.38668	7.18e-08	4.33e-07	protein_coding	NFIX	1212.05	1099.73	1354.7	1843.93	1667.91	1584.72
ENSG00000008513.16	1605.55	-0.75856	0.0681631	-11.1286	9.1e-29	2.3e-27	protein_coding	ST3GAL1	1954.95	2089.16	2010.17	1210.26	1176.4	1192.35
ENSG00000008516.17	4.84289	0.45729	1.0087	0.453344	0.650301	0.791978	protein_coding	MMP25	1.16993	4.28326	6.45435	4.68003	3.58112	8.88868
ENSG00000008517.16	5.42933	0.219011	0.967724	0.226315	0.820956	0.902556	protein_coding	IL32	5.84964	3.21244	5.7372	1.87201	4.4764	11.4283
ENSG00000008710.19	978.649	0.317688	0.106937	2.97078	0.00297046	0.00931028	protein_coding	PKD1	828.309	751.712	1030.54	1093.26	1152.22	1015.85
ENSG00000008735.14	7.24721	0.2933	0.849664	0.345195	0.729948	0.846319	protein_coding	MAPK8IP2	4.67971	8.56651	6.45435	14.9761	6.26696	2.53962
ENSG00000008838.20	2263.48	0.653291	0.0699872	9.33443	1.02e-20	1.66e-19	protein_coding	MED24	1706.92	1647.98	1918.38	2737.82	2837.14	2732.63
ENSG00000008853.16	490.172	-0.159436	0.110853	-1.43827	0.150358	0.282402	protein_coding	RHOBTB2	529.977	473.3	547.185	432.435	487.032	471.1
ENSG00000008869.12	1804.25	-0.251228	0.06998	-3.59	0.000330681	0.00124357	protein_coding	HEATR5B	1946.76	2073.1	1863.16	1648.31	1583.75	1710.44
ENSG00000008952.17	4066.2	-0.601801	0.0580495	-10.367	3.5e-25	7.35e-24	protein_coding	SEC62	4836.48	5188.09	4682.99	3251.69	3156.76	3281.19
ENSG00000008988.9	42447.9	0.511583	0.0417076	12.2659	1.38e-34	4.79e-33	protein_coding	RPS20	35646.5	34338.9	35015.6	49464.2	50690.7	49531.5
ENSG00000009307.16	33678.3	0.00627696	0.0521877	0.120277	0.904264	0.949893	protein_coding	CSDE1	32981.4	35665.6	32168.5	34200.8	32308.8	34744.6
ENSG00000009335.18	4504.37	0.355297	0.0532426	6.67317	2.5e-11	2.11e-10	protein_coding	UBE3C	3829.17	4104.43	3923.53	5128.38	4974.17	5066.55
ENSG00000009413.15	1272.54	0.442353	0.078944	5.60338	2.1e-08	1.35e-07	protein_coding	REV3L	1054.1	1150.05	1032.7	1482.63	1380.52	1535.2
ENSG00000009694.13	83.6869	1.02952	0.240672	4.27771	1.89e-05	8.56e-05	protein_coding	TENM1	54.9866	52.4699	57.372	104.833	118.177	114.283
ENSG00000009709.12	0.149213	1.04314	4.08047	0.255642	0.798228	NA	protein_coding	PAX7	0	0	0	0	0.89528	0
ENSG00000009724.16	25.8747	-0.116761	0.458433	-0.254695	0.798958	0.889401	protein_coding	MASP2	30.4181	26.7704	23.6659	35.5683	13.4292	25.3962
ENSG00000009765.14	0.178469	-0.880415	4.08047	-0.215763	0.829173	NA	protein_coding	IYD	0	1.07081	0	0	0	0
ENSG00000009780.15	223.442	-0.83598	0.161035	-5.19128	2.09e-07	1.19e-06	protein_coding	FAM76A	270.253	321.244	269.648	173.161	169.208	137.14
ENSG00000009790.15	148.127	-0.368709	0.205346	-1.79554	0.0725671	0.156911	protein_coding	TRAF3IP3	202.397	167.047	131.956	126.361	113.701	147.298
ENSG00000009830.11	279.605	0.022936	0.140355	0.163415	0.870192	0.930105	protein_coding	POMT2	252.704	301.97	278.254	296.714	292.756	255.232
ENSG00000009844.16	3605.36	-0.127448	0.0727167	-1.75267	0.0796585	0.16951	protein_coding	VTA1	3661.87	4179.39	3453.08	3464.16	3253.45	3620.23
ENSG00000009950.16	0.960985	-0.0220643	2.26059	-0.00976043	0.992212	NA	protein_coding	MLXIPL	1.16993	1.07081	0.71715	2.80802	0	0
ENSG00000009954.11	5737.22	0.206103	0.0486676	4.23491	2.29e-05	0.000102363	protein_coding	BAZ1B	5282.22	5414.04	5288.98	6244.1	6079.84	6114.14
ENSG00000010017.13	1889.62	0.549038	0.0674253	8.14291	3.86e-16	4.72e-15	protein_coding	RANBP9	1563.02	1462.73	1574.86	2145.33	2288.33	2303.44
ENSG00000010030.14	132.309	1.94215	0.203741	9.53245	1.54e-21	2.66e-20	protein_coding	ETV7	59.6663	52.4699	52.3519	213.41	207.705	208.249
ENSG00000010072.16	721.548	-0.0276705	0.092957	-0.29767	0.765955	0.869898	protein_coding	SPRTN	673.878	760.278	748.705	706.685	695.632	744.109
ENSG00000010165.20	3036.94	0.669471	0.0570358	11.7377	8.16e-32	2.44e-30	protein_coding	EEF1AKNMT	2376.12	2345.08	2313.53	3600.82	3790.61	3795.46
ENSG00000010219.13	694.824	-0.39522	0.0922897	-4.28239	1.85e-05	8.4e-05	protein_coding	DYRK4	799.061	792.402	775.956	614.02	564.026	623.477
ENSG00000010244.18	7564.34	0.577474	0.0529865	10.8985	1.17e-27	2.8e-26	protein_coding	ZNF207	5860.17	6408.82	5945.17	9244.94	9130.96	8795.98
ENSG00000010256.11	8690.05	-0.0828422	0.0512122	-1.61763	0.105743	0.213003	protein_coding	UQCRC1	8775.63	8916.67	9125.73	8139.51	8873.12	8309.64
ENSG00000010270.13	1999.07	-0.258989	0.0780111	-3.3199	0.000900492	0.00312811	protein_coding	STARD3NL	1944.42	2417.9	2170.81	1848.61	1796.83	1815.83
ENSG00000010278.14	88.4288	-2.79537	0.279385	-10.0055	1.44e-23	2.78e-22	protein_coding	CD9	161.45	152.056	151.319	20.5921	28.6489	16.5075
ENSG00000010292.13	10963.7	-0.223538	0.0445998	-5.01208	5.38e-07	2.95e-06	protein_coding	NCAPD2	11817.4	11632.3	11982.9	10247.4	10014.6	10087.4
ENSG00000010295.19	277.1	-0.0723001	0.140508	-0.514563	0.606858	0.760553	protein_coding	IFFO1	274.933	260.208	314.829	258.338	268.584	285.707
ENSG00000010310.9	30.866	-0.852438	0.403999	-2.11	0.0348584	0.0839712	protein_coding	GIPR	39.7775	35.3369	43.7461	14.9761	25.9631	25.3962
ENSG00000010318.21	389.705	-0.424603	0.118551	-3.5816	0.000341498	0.00128053	protein_coding	PHF7	427.024	437.963	472.602	328.538	317.824	354.277
ENSG00000010319.6	275.51	-1.47561	0.142333	-10.3673	3.49e-25	7.34e-24	protein_coding	SEMA3G	414.154	399.414	400.887	139.465	137.873	161.266
ENSG00000010322.16	2647.81	-0.549877	0.0675273	-8.14304	3.85e-16	4.71e-15	protein_coding	NISCH	3071.06	2950.09	3414.35	2125.67	2189.85	2135.82
ENSG00000010327.10	2190.74	-0.458819	0.0879196	-5.21862	1.8e-07	1.04e-06	protein_coding	STAB1	2468.55	2229.44	2905.89	1716.64	1938.28	1885.67
ENSG00000010361.13	765.769	0.0078651	0.0909616	0.0864662	0.931096	0.965476	protein_coding	FUZ	760.453	741.003	787.431	712.301	789.637	803.79
ENSG00000010379.16	2.37575	1.556	1.47875	1.05224	0.292689	0.466589	protein_coding	SLC6A13	0	2.14163	1.4343	1.87201	6.26696	2.53962
ENSG00000010404.18	133.812	-0.304546	0.193093	-1.57719	0.114751	0.227029	protein_coding	IDS	148.581	131.71	162.793	114.193	126.234	119.362
ENSG00000010438.16	0.4781	-2.39228	3.61388	-0.661971	0.50799	NA	protein_coding	PRSS3	0	0	2.8686	0	0	0
ENSG00000010539.11	463.544	0.448715	0.108822	4.12339	3.73e-05	0.000162402	protein_coding	ZNF200	372.037	416.547	387.978	532.588	551.492	520.622
ENSG00000010610.10	1583.62	-1.01265	0.0724315	-13.9809	2.04e-44	1.05e-42	protein_coding	CD4	2084.81	2126.64	2141.41	1124.14	991.074	1033.63
ENSG00000010626.15	96.3056	-0.83077	0.240629	-3.45249	0.000555439	0.00200878	protein_coding	LRRC23	112.313	104.94	152.036	65.5205	76.994	66.0302
ENSG00000010671.15	8951.32	-0.0363736	0.0534448	-0.680583	0.496135	0.669852	protein_coding	BTK	8753.4	9563.44	8874.01	8951.03	8488.15	9077.88
ENSG00000010704.18	10.4805	-0.427155	0.675638	-0.632225	0.52724	0.695711	protein_coding	HFE	14.0391	14.9914	7.1715	9.36007	7.16224	10.1585
ENSG00000010803.16	1875.92	-0.160167	0.0650252	-2.46316	0.013772	0.0371353	protein_coding	SCMH1	1985.37	1968.16	1988.66	1770.92	1843.38	1699.01
ENSG00000010810.17	1650.68	0.183927	0.0718524	2.55979	0.0104736	0.0290751	protein_coding	FYN	1600.46	1525.91	1512.47	1651.12	1863.08	1751.07
ENSG00000010818.10	1329.44	0.426978	0.0780787	5.46856	4.54e-08	2.79e-07	protein_coding	HIVEP2	1088.03	1191.82	1121.62	1601.51	1418.12	1555.52
ENSG00000010932.17	10.4159	-0.522939	0.682364	-0.766364	0.44346	0.621526	protein_coding	FMO1	17.5489	8.56651	10.7572	5.61604	9.84808	10.1585
ENSG00000011007.12	4702.04	0.21414	0.050998	4.19899	2.68e-05	0.000118958	protein_coding	ELOA	4414.14	4308.96	4336.61	4981.43	4990.29	5180.83
ENSG00000011009.11	3900.53	0.509753	0.0738123	6.90607	4.98e-12	4.46e-11	protein_coding	LYPLA2	3292.18	2882.63	3479.61	4612.64	4887.33	4248.79
ENSG00000011021.23	1439.01	-0.608489	0.0741157	-8.20999	2.21e-16	2.75e-15	protein_coding	CLCN6	1678.85	1715.44	1816.54	1075.47	1171.92	1175.84
ENSG00000011028.14	1461.41	-3.88944	0.099607	-39.0479	0	0	protein_coding	AC080038.1	2695.51	2653.48	2870.75	213.41	188.009	147.298
ENSG00000011083.9	1.09662	0.361113	2.02245	0.178552	0.85829	NA	protein_coding	SLC6A7	1.16993	1.07081	0.71715	0.936007	2.68584	0
ENSG00000011105.14	1187.72	-0.45341	0.0823065	-5.5088	3.61e-08	2.25e-07	protein_coding	TSPAN9	1341.91	1388.85	1391.27	1039.9	1065.38	899.026
ENSG00000011114.15	881.307	0.0243433	0.0918163	0.265131	0.790909	0.88473	protein_coding	BTBD7	816.609	904.838	898.589	964.087	817.39	886.328
ENSG00000011132.12	308.881	0.419783	0.150902	2.78182	0.0054055	0.0160268	protein_coding	APBA3	221.116	245.216	323.435	349.131	371.541	342.849
ENSG00000011143.16	473.03	-0.625892	0.112406	-5.56811	2.58e-08	1.63e-07	protein_coding	MKS1	531.147	582.523	605.992	346.322	376.017	396.181
ENSG00000011198.9	3614.33	0.087237	0.0665455	1.31094	0.189879	0.337261	protein_coding	ABHD5	3445.44	3757.49	3311.8	3725.31	3494.28	3951.65
ENSG00000011201.12	2.62599	-2.82225	1.60346	-1.7601	0.0783904	0.16707	protein_coding	ANOS1	3.50978	5.35407	5.02005	1.87201	0	0
ENSG00000011243.18	1546.57	0.252251	0.0823304	3.06388	0.00218485	0.00702841	protein_coding	AKAP8L	1362.97	1359.93	1512.47	1721.32	1812.94	1509.81
ENSG00000011258.16	2065.81	0.460587	0.0713205	6.458	1.06e-10	8.45e-10	protein_coding	MBTD1	1655.45	1911.4	1652.31	2402.73	2413.67	2359.31
ENSG00000011260.14	3322.27	-0.311829	0.0575505	-5.41835	6.02e-08	3.65e-07	protein_coding	UTP18	3661.87	3785.33	3590.77	2891.32	2912.34	3091.99
ENSG00000011275.18	1530.22	0.0260524	0.0749959	0.347385	0.728302	0.84563	protein_coding	RNF216	1444.86	1524.84	1579.88	1632.4	1563.16	1436.16
ENSG00000011295.16	1887.91	-0.14897	0.0683363	-2.17995	0.029261	0.0720965	protein_coding	TTC19	1956.12	2002.42	1999.41	1911.33	1765.49	1692.66
ENSG00000011304.20	19659.1	0.350091	0.054989	6.36657	1.93e-10	1.5e-09	protein_coding	PTBP1	17303.2	16200.3	18350.4	22332.2	22699.8	21068.7
ENSG00000011332.19	94.0929	-1.39511	0.2513	-5.55158	2.83e-08	1.79e-07	protein_coding	DPF1	152.091	112.435	145.581	52.4164	62.6696	39.3641
ENSG00000011347.9	2.66985	-1.04585	1.38239	-0.756546	0.449322	0.626503	protein_coding	SYT7	3.50978	2.14163	5.02005	2.80802	0	2.53962
ENSG00000011376.11	2146.09	-0.334983	0.0635552	-5.27073	1.36e-07	7.95e-07	protein_coding	LARS2	2387.82	2400.77	2391.7	1945.96	1798.62	1951.7
ENSG00000011405.13	906.266	-0.491303	0.0831948	-5.90545	3.52e-09	2.43e-08	protein_coding	PIK3C2A	1069.31	1087.95	1019.79	737.573	739.501	783.473
ENSG00000011422.12	151.61	-0.440048	0.180561	-2.43712	0.0148049	0.0396044	protein_coding	PLAUR	176.659	168.118	179.287	122.617	142.349	120.632
ENSG00000011426.11	1522.23	-2.74075	0.0808575	-33.8961	7.61e-252	7.71e-249	protein_coding	ANLN	2618.3	2718.8	2603.25	397.803	363.484	431.736
ENSG00000011451.19	1820.42	0.705822	0.096671	7.30128	2.85e-13	2.84e-12	protein_coding	WIZ	1315	1186.46	1644.42	2271.69	2365.33	2139.63
ENSG00000011454.17	1404.62	-0.608438	0.0764746	-7.95608	1.78e-15	2.08e-14	protein_coding	RABGAP1	1688.21	1748.64	1650.88	1148.48	1023.3	1168.23
ENSG00000011465.17	2.52414	-0.114925	1.35079	-0.0850802	0.932198	0.965748	protein_coding	DCN	2.33986	1.07081	4.3029	0.936007	2.68584	3.80943
ENSG00000011478.12	386.995	-0.633425	0.129254	-4.90064	9.55e-07	5.09e-06	protein_coding	QPCTL	427.024	459.379	523.519	272.378	328.568	311.104
ENSG00000011485.14	4078.62	-0.349191	0.0574353	-6.07972	1.2e-09	8.69e-09	protein_coding	PPP5C	4438.71	4462.08	4807.06	3566.19	3708.25	3489.44
ENSG00000011523.14	963.759	-0.323089	0.0848001	-3.81	0.000138966	0.000555102	protein_coding	CEP68	1048.26	1042.97	1120.19	905.119	801.275	864.741
ENSG00000011566.15	594.787	-0.835659	0.0990918	-8.43318	3.36e-17	4.45e-16	protein_coding	MAP4K3	746.414	803.111	737.23	418.395	421.677	441.894
ENSG00000011590.14	3.83406	1.65411	1.14634	1.44295	0.149035	0.280393	protein_coding	ZBTB32	2.33986	1.07081	2.15145	4.68003	8.9528	3.80943
ENSG00000011600.11	209.531	-0.364486	0.166824	-2.18485	0.0288997	0.071327	protein_coding	TYROBP	239.835	219.517	249.568	203.113	197.857	147.298
ENSG00000011638.10	648.535	-0.112502	0.0967405	-1.16293	0.24486	0.407738	protein_coding	TMEM159	629.421	708.879	681.292	595.3	624.905	651.413
ENSG00000011677.13	37.103	-2.19289	0.392322	-5.58953	2.28e-08	1.45e-07	protein_coding	GABRA3	57.3265	61.0364	64.5435	12.1681	16.115	11.4283
ENSG00000012048.22	3209.21	-0.369354	0.0610995	-6.04513	1.49e-09	1.07e-08	protein_coding	BRCA1	3537.86	3779.97	3534.11	2872.6	2648.24	2882.47
ENSG00000012061.15	1899.5	-0.322602	0.0761564	-4.23605	2.27e-05	0.000101941	protein_coding	ERCC1	2089.49	1947.81	2294.88	1709.15	1764.6	1591.07
ENSG00000012124.17	0.977098	0.809503	2.26288	0.357731	0.720544	NA	protein_coding	CD22	1.16993	1.07081	0	0.936007	2.68584	0
ENSG00000012171.19	25.665	0.689036	0.432308	1.59385	0.110969	0.22133	protein_coding	SEMA3B	23.3986	13.9206	21.5145	29.0162	33.1253	33.0151
ENSG00000012174.12	416.536	-0.338555	0.112988	-2.99639	0.00273201	0.00863372	protein_coding	MBTPS2	444.572	469.017	481.208	355.683	380.494	368.245
ENSG00000012211.13	488.602	0.592665	0.14091	4.20599	2.6e-05	0.00011562	protein_coding	PRICKLE3	379.057	325.528	461.845	505.444	685.784	573.954
ENSG00000012223.12	15.071	-2.10469	0.641297	-3.28192	0.00103101	0.00354506	protein_coding	LTF	35.0978	23.5579	15.0601	8.42406	4.4764	3.80943
ENSG00000012232.8	1411.48	-0.962127	0.0787816	-12.2126	2.66e-34	9.13e-33	protein_coding	EXTL3	1897.62	1786.12	1915.51	1037.1	952.577	879.979
ENSG00000012660.14	7670.47	0.0128965	0.0504621	0.255569	0.798284	0.889075	protein_coding	ELOVL5	7506.26	7995.77	7408.16	7765.11	7583.91	7763.62
ENSG00000012779.11	153.533	-3.54599	0.255753	-13.8649	1.03e-43	5.17e-42	protein_coding	ALOX5	212.927	309.465	325.586	20.5921	25.9631	26.666
ENSG00000012817.15	2248.28	-0.0852846	0.0610475	-1.39702	0.162407	0.299817	protein_coding	KDM5D	2241.58	2333.3	2365.88	2172.47	2150.46	2225.98
ENSG00000012822.16	881.035	0.219694	0.0892409	2.46181	0.0138239	0.0372578	protein_coding	CALCOCO1	817.779	777.411	845.52	872.358	1008.08	965.056
ENSG00000012963.15	1493.2	-0.0172005	0.0706172	-0.243574	0.807561	0.894663	protein_coding	UBR7	1435.5	1540.9	1526.81	1486.38	1436.92	1532.66
ENSG00000012983.11	1393.86	0.660853	0.0866117	7.63006	2.35e-14	2.54e-13	protein_coding	MAP4K5	1082.18	1182.18	978.193	1761.56	1562.26	1796.78
ENSG00000013016.16	1884.58	0.150057	0.0637557	2.35363	0.018591	0.0483606	protein_coding	EHD3	1735	1806.46	1817.98	2002.12	2001.85	1944.08
ENSG00000013275.7	4588.06	0.179156	0.0539262	3.32224	0.000892965	0.00310474	protein_coding	PSMC4	4438.71	4129.06	4344.49	4851.32	4990.29	4774.49
ENSG00000013288.8	1051.6	-0.315901	0.0988986	-3.19419	0.00140223	0.00470085	protein_coding	MAN2B2	1063.46	1123.28	1311.67	1004.34	977.645	829.186
ENSG00000013293.6	0.487161	1.06084	3.11755	0.340281	0.733645	NA	protein_coding	SLC7A14	0	0	0.71715	0.936007	0	1.26981
ENSG00000013297.11	0.741093	0.000456559	2.53572	0.000180052	0.999856	NA	protein_coding	CLDN11	1.16993	1.07081	0	0.936007	0	1.26981
ENSG00000013306.16	4322.97	0.216559	0.0619985	3.49297	0.000477678	0.00174761	protein_coding	SLC25A39	3937.98	3808.89	4249.11	4641.66	4892.7	4407.51
ENSG00000013364.19	215.978	0.627148	0.166925	3.75707	0.000171916	0.00067675	protein_coding	MVP	160.28	180.968	169.247	295.778	277.537	212.058
ENSG00000013374.16	1168.91	-0.293217	0.0756808	-3.87439	0.000106893	0.000433522	protein_coding	NUB1	1252.99	1261.42	1346.09	1063.3	1057.33	1032.36
ENSG00000013375.16	684.299	-0.51938	0.0947714	-5.48035	4.24e-08	2.62e-07	protein_coding	PGM3	792.041	828.81	797.471	599.044	524.634	563.796
ENSG00000013392.8	107.11	-0.449897	0.21991	-2.04582	0.040774	0.096194	protein_coding	RWDD2A	136.882	124.214	111.158	104.833	86.8421	78.7283
ENSG00000013441.16	1290.19	0.205827	0.0814505	2.52702	0.0115035	0.0316628	protein_coding	CLK1	1182.8	1304.25	1109.43	1317.9	1386.79	1439.97
ENSG00000013503.10	1555.22	-0.196094	0.0695782	-2.81833	0.00482738	0.0144784	protein_coding	POLR3B	1656.62	1730.44	1598.53	1471.4	1467.36	1406.95
ENSG00000013523.9	980.848	-0.312282	0.0865024	-3.61009	0.000306085	0.0011563	protein_coding	ANGEL1	1044.75	1065.46	1150.31	900.438	920.347	803.79
ENSG00000013561.18	1121.39	0.217456	0.0857644	2.53551	0.0112284	0.0309713	protein_coding	RNF14	1037.73	1133.99	941.618	1197.15	1168.34	1249.49
ENSG00000013563.14	130.238	0.466394	0.205104	2.27394	0.0229695	0.0583587	protein_coding	DNASE1L1	93.5942	99.5857	133.39	151.633	158.464	144.758
ENSG00000013573.17	2121.54	-0.0778853	0.0670101	-1.16229	0.245117	0.40805	protein_coding	DDX11	2153.84	2078.45	2299.9	1975.91	2111.96	2109.16
ENSG00000013583.10	475.132	-0.561888	0.108985	-5.15566	2.53e-07	1.43e-06	protein_coding	HEBP1	540.507	568.602	590.214	408.099	375.122	368.245
ENSG00000013588.8	9.4204	4.22239	1.13735	3.71249	0.000205232	0.00079873	protein_coding	GPRC5A	1.16993	1.07081	0.71715	2.80802	30.4395	20.317
ENSG00000013619.14	4.68045	-0.436368	1.04573	-0.417284	0.676471	0.81093	protein_coding	MAMLD1	5.84964	5.35407	5.02005	8.42406	0.89528	2.53962
ENSG00000013725.14	208.673	-1.37288	0.17689	-7.7612	8.41e-15	9.4e-14	protein_coding	CD6	276.103	273.058	352.838	99.2167	128.92	121.902
ENSG00000013810.19	4730.63	-0.207394	0.0600416	-3.45417	0.00055198	0.00199658	protein_coding	TACC3	4945.28	4937.52	5327.71	4349.62	4659.93	4163.71
ENSG00000014123.10	1180.02	-0.141841	0.0841887	-1.6848	0.0920277	0.190303	protein_coding	UFL1	1159.4	1344.94	1207.68	1129.76	1051.06	1187.27
ENSG00000014138.9	403.387	0.0313042	0.129237	0.242224	0.808607	0.895352	protein_coding	POLA2	346.299	463.663	387.978	425.883	418.096	378.404
ENSG00000014164.7	1034.82	0.165517	0.104176	1.58882	0.112102	0.223189	protein_coding	ZC3H3	912.544	878.068	1133.81	1163.46	1143.27	977.754
ENSG00000014216.15	7878.77	0.192241	0.0643922	2.98547	0.00283142	0.00890923	protein_coding	CAPN1	7455.95	6676.53	7929.53	8498.94	8733.45	7978.22
ENSG00000014257.16	778.946	0.21204	0.0969031	2.18816	0.0286578	0.0708498	protein_coding	ACPP	732.375	646.772	783.128	862.998	788.741	859.662
ENSG00000014641.18	7017.67	-0.231909	0.0646101	-3.58936	0.000331492	0.00124642	protein_coding	MDH1	7278.12	8284.89	7177.24	6490.27	6080.74	6794.76
ENSG00000014824.14	2535.13	-0.198809	0.0707048	-2.81182	0.00492616	0.0147424	protein_coding	SLC30A9	2653.4	2955.45	2522.22	2447.66	2258.79	2373.28
ENSG00000014914.21	18.8616	0.243084	0.536533	0.453066	0.650502	0.792139	protein_coding	MTMR11	19.8888	14.9914	16.4944	14.9761	12.5339	34.2849
ENSG00000014919.12	1213.99	-0.289397	0.088532	-3.26884	0.00107989	0.00370058	protein_coding	COX15	1278.73	1435.96	1288.72	1111.04	975.855	1193.62
ENSG00000015133.19	1137.1	0.328201	0.0930387	3.52758	0.000419381	0.00155014	protein_coding	CCDC88C	1033.05	912.334	1079.31	1410.56	1222.95	1164.42
ENSG00000015153.14	1017.58	-0.120701	0.0854561	-1.41243	0.157824	0.2934	protein_coding	YAF2	1021.35	1162.9	998.273	962.215	998.237	962.517
ENSG00000015171.19	2656.34	0.100043	0.0620785	1.61155	0.10706	0.215191	protein_coding	ZMYND11	2556.29	2689.89	2448.35	2784.62	2658.98	2799.93
ENSG00000015285.10	3473.3	0.180414	0.0702545	2.56801	0.0102285	0.0284728	protein_coding	WAS	3268.78	3002.56	3497.54	3747.77	3906.1	3417.06
ENSG00000015413.9	1.71465	-3.1	1.91708	-1.61704	0.105869	NA	protein_coding	DPEP1	1.16993	5.35407	2.8686	0	0.89528	0
ENSG00000015475.18	2009.98	-0.285841	0.0642791	-4.44687	8.71e-06	4.11e-05	protein_coding	BID	2256.79	2159.83	2210.97	1886.05	1797.72	1748.53
ENSG00000015479.18	44.953	-0.709326	0.32423	-2.18773	0.0286896	0.0709135	protein_coding	MATR3	52.6467	51.3991	63.1092	34.6322	34.9159	33.0151
ENSG00000015520.14	21.1632	-0.00268486	0.508002	-0.00528513	0.995783	0.997735	protein_coding	NPC1L1	12.8692	26.7704	23.6659	12.1681	28.6489	22.8566
ENSG00000015532.9	3249.34	0.618052	0.0627244	9.85347	6.62e-23	1.24e-21	protein_coding	XYLT2	2543.42	2442.53	2703.66	3963.05	4101.28	3742.13
ENSG00000015568.13	84.9311	-0.215638	0.240015	-0.898437	0.368953	0.548235	protein_coding	RGPD5	94.7641	88.8776	90.3609	91.7287	68.9365	74.9188
ENSG00000015592.16	0.388263	-0.515312	3.65598	-0.14095	0.887909	NA	protein_coding	STMN4	0	0	1.4343	0	0.89528	0
ENSG00000015676.18	1618.55	-0.205948	0.070222	-2.93281	0.00335905	0.0104093	protein_coding	NUDCD3	1655.45	1788.26	1759.17	1529.44	1547.94	1431.08
ENSG00000016082.15	0.194988	-0.880415	4.08047	-0.215763	0.829173	NA	protein_coding	ISL1	1.16993	0	0	0	0	0
ENSG00000016391.11	1.9418	-1.6319	1.63533	-0.997907	0.318325	0.494813	protein_coding	CHDH	3.50978	1.07081	4.3029	1.87201	0.89528	0
ENSG00000016402.13	1.07372	-0.367819	2.01769	-0.182297	0.85535	NA	protein_coding	IL20RA	1.16993	1.07081	1.4343	1.87201	0.89528	0
ENSG00000016864.18	981.996	-0.554057	0.0813917	-6.80729	9.95e-12	8.68e-11	protein_coding	GLT8D1	1181.63	1151.13	1173.97	838.662	792.322	754.268
ENSG00000017260.19	6481.27	0.244299	0.0617808	3.95428	7.68e-05	0.00031825	protein_coding	ATP2C1	5754.87	6439.88	5607.4	7050.94	6712.81	7321.73
ENSG00000017427.16	0.877137	-0.485746	2.36306	-0.205558	0.837136	NA	protein_coding	IGF1	2.33986	0	0.71715	0.936007	0	1.26981
ENSG00000017483.15	2854.86	0.881068	0.0624404	14.1105	3.27e-45	1.75e-43	protein_coding	SLC38A5	2027.48	1940.32	2060.37	3682.25	3896.26	3522.46
ENSG00000017797.13	1998.54	-0.139074	0.0646221	-2.1521	0.0313891	0.0766537	protein_coding	RALBP1	2056.73	2134.13	2095.51	1877.63	1991.1	1836.15
ENSG00000018189.13	493.231	-1.06002	0.119431	-8.87562	6.95e-19	1.02e-17	protein_coding	RUFY3	637.611	718.516	641.849	332.282	274.851	354.277
ENSG00000018236.15	5.06739	-2.27769	1.05775	-2.15334	0.031292	0.0764464	protein_coding	CNTN1	9.35942	8.56651	7.1715	1.87201	0.89528	2.53962
ENSG00000018280.17	110.127	0.167176	0.214547	0.779202	0.435861	0.61379	protein_coding	SLC11A1	88.9145	110.294	111.875	129.169	116.386	104.124
ENSG00000018408.14	31.7147	-2.47905	0.455126	-5.44694	5.12e-08	3.13e-07	protein_coding	WWTR1	39.7775	59.9656	61.6749	6.55205	13.4292	8.88868
ENSG00000018510.15	4495.49	-0.415904	0.0639411	-6.50448	7.8e-11	6.28e-10	protein_coding	AGPS	4999.1	5507.2	4908.89	3890.04	3610.66	4057.05
ENSG00000018610.14	606.254	0.1786	0.102532	1.74189	0.0815271	0.172949	protein_coding	CXorf56	581.454	531.124	590.932	606.532	624.01	703.475
ENSG00000018625.14	1.30519	-0.0776121	1.88303	-0.0412167	0.967123	NA	protein_coding	ATP1A2	2.33986	1.07081	0.71715	2.80802	0.89528	0
ENSG00000018699.13	1726.84	0.111142	0.0784511	1.4167	0.156571	0.291488	protein_coding	TTC27	1635.56	1688.67	1654.46	1906.65	1590.02	1885.67
ENSG00000018869.16	64.9323	0.57046	0.282524	2.01916	0.0434709	0.101743	protein_coding	ZNF582	50.3069	66.3905	40.8775	74.8805	79.6799	77.4585
ENSG00000019102.12	151.44	0.102375	0.189156	0.54122	0.588356	0.745752	protein_coding	VSIG2	129.862	148.843	157.773	160.993	133.397	177.774
ENSG00000019144.19	898.839	-0.825845	0.0961461	-8.58948	8.74e-18	1.2e-16	protein_coding	PHLDB1	1141.85	1046.19	1259.32	703.877	628.486	613.319
ENSG00000019169.10	0.149213	1.04314	4.08047	0.255642	0.798228	NA	protein_coding	MARCO	0	0	0	0	0.89528	0
ENSG00000019186.10	0.119525	-0.880415	4.08047	-0.215763	0.829173	NA	protein_coding	CYP24A1	0	0	0.71715	0	0	0
ENSG00000019485.13	419	0.222991	0.126102	1.76833	0.0770052	0.164645	protein_coding	PRDM11	329.92	412.263	415.23	474.555	410.933	471.1
ENSG00000019505.8	0.969445	-3.36368	2.35904	-1.42587	0.153906	NA	protein_coding	SYT13	1.16993	3.21244	1.4343	0	0	0
ENSG00000019582.15	1870.81	-0.0907611	0.0733442	-1.23747	0.215913	0.37164	protein_coding	CD74	1918.68	1813.96	2056.07	1813.98	1916.79	1705.36
ENSG00000019991.17	197.813	-3.31511	0.21537	-15.3926	1.83e-53	1.3e-51	protein_coding	HGF	380.226	401.555	298.334	42.1203	36.7065	27.9358
ENSG00000019995.6	495.108	0.242966	0.106356	2.28446	0.0223445	0.0569319	protein_coding	ZRANB1	470.311	452.954	438.179	565.348	506.728	537.13
ENSG00000020129.16	2411.57	0.678757	0.0695763	9.75558	1.75e-22	3.19e-21	protein_coding	NCDN	1841.47	1736.86	1982.92	2969.01	3122.74	2816.44
ENSG00000020181.17	82.4344	-4.39286	0.671737	-6.53955	6.17e-11	5.01e-10	protein_coding	ADGRA2	171.979	132.781	167.813	15.9121	3.58112	2.53962
ENSG00000020219.9	0.305214	1.81268	3.97473	0.456052	0.648353	NA	processed_pseudogene	CCT8L1P	0	0	0	0.936007	0.89528	0
ENSG00000020256.20	385.476	-0.0240032	0.133274	-0.180104	0.857071	0.921544	protein_coding	ZFP64	362.678	356.581	445.35	356.619	429.734	361.896
ENSG00000020426.11	429.579	-0.597006	0.111419	-5.35823	8.4e-08	5.04e-07	protein_coding	MNAT1	498.389	541.832	511.328	340.706	341.102	344.119
ENSG00000020577.13	2.44517	-2.58579	1.72824	-1.4962	0.134601	0.258025	protein_coding	SAMD4A	0	9.63733	2.8686	0	0.89528	1.26981
ENSG00000020633.18	357.775	-1.31086	0.13728	-9.54882	1.31e-21	2.29e-20	protein_coding	RUNX3	513.598	443.317	571.569	189.073	215.762	213.328
ENSG00000020922.12	2336.26	-0.629092	0.0706003	-8.91062	5.07e-19	7.57e-18	protein_coding	MRE11	2920.14	2932.96	2658.47	1745.65	1780.71	1979.64
ENSG00000021300.14	9.27978	-0.832337	0.788047	-1.0562	0.290876	0.46462	protein_coding	PLEKHB1	15.2091	10.7081	9.32295	4.68003	1.79056	13.9679
ENSG00000021355.13	4364.43	-0.0651249	0.059857	-1.08801	0.276591	0.448376	protein_coding	SERPINB1	4421.16	4760.84	4212.54	4372.09	4289.28	4130.69
ENSG00000021461.16	3.51007	0.858903	1.3709	0.626525	0.53097	0.698849	protein_coding	CYP3A43	7.01957	0	0.71715	0.936007	9.84808	2.53962
ENSG00000021488.13	0.178469	-0.880415	4.08047	-0.215763	0.829173	NA	protein_coding	SLC7A9	0	1.07081	0	0	0	0
ENSG00000021574.12	1747.29	-0.0376573	0.0748247	-0.503274	0.614772	0.76673	protein_coding	SPAST	1689.38	1907.12	1711.84	1650.18	1684.02	1841.23
ENSG00000021645.18	1.7765	-0.897983	1.63389	-0.549596	0.582596	NA	protein_coding	NRXN3	2.33986	1.07081	3.58575	1.87201	1.79056	0
ENSG00000021762.20	1055.26	0.0236147	0.109996	0.214686	0.830012	0.90765	protein_coding	OSBPL5	994.438	955.166	1190.47	1093.26	1206.84	891.407
ENSG00000021776.11	3631.94	-0.0627068	0.0560343	-1.11908	0.263106	0.431072	protein_coding	AQR	3645.49	3820.66	3663.92	3491.31	3476.37	3693.88
ENSG00000021826.15	942.695	-0.45899	0.091729	-5.00376	5.62e-07	3.08e-06	protein_coding	CPS1	1037.73	1168.26	1069.99	877.038	756.511	746.649
ENSG00000022267.17	1.24661	-2.61055	2.12279	-1.22977	0.218783	NA	protein_coding	FHL1	1.16993	1.07081	4.3029	0.936007	0	0
ENSG00000022277.12	2196.61	-0.049175	0.0662513	-0.742249	0.457937	0.634795	protein_coding	RTF2	2310.61	2301.18	2092.64	2145.33	2103.91	2225.98
ENSG00000022355.17	95.5587	0.0572481	0.230214	0.248674	0.803613	0.892738	protein_coding	GABRA1	81.8949	87.8068	110.441	93.6007	105.643	93.966
ENSG00000022556.16	1446.11	0.0891743	0.0701686	1.27086	0.203779	0.355637	protein_coding	NLRP2	1388.7	1428.47	1386.97	1537.86	1432.45	1502.19
ENSG00000022567.9	767.732	0.280596	0.101682	2.75955	0.00578803	0.0170569	protein_coding	SLC45A4	656.329	646.772	774.522	805.902	920.347	802.52
ENSG00000022840.16	5024.08	0.224448	0.0567238	3.95685	7.59e-05	0.000315184	protein_coding	RNF10	4646.95	4450.3	4804.19	5279.08	5699.35	5264.64
ENSG00000022976.15	182.179	0.0131236	0.171357	0.0765862	0.938953	0.968407	protein_coding	ZNF839	161.45	177.755	202.953	166.609	186.218	198.09
ENSG00000023041.11	816.27	0.599011	0.104446	5.73512	9.74e-09	6.45e-08	protein_coding	ZDHHC6	669.199	689.604	589.497	1009.02	855.887	1084.42
ENSG00000023171.18	3.73483	-0.258373	1.19231	-0.216699	0.828443	0.907109	protein_coding	GRAMD1B	1.16993	2.14163	8.6058	0.936007	4.4764	5.07924
ENSG00000023191.17	4493.63	0.0964955	0.0643592	1.49933	0.133789	0.256806	protein_coding	RNH1	4376.7	4065.88	4588.33	4726.83	4882.85	4321.17
ENSG00000023228.14	5675.59	-0.00597305	0.0526765	-0.113391	0.90972	0.953648	protein_coding	NDUFS1	5519.72	5907.68	5632.5	5712.45	5484.48	5796.69
ENSG00000023287.13	3120.27	0.059383	0.0584593	1.0158	0.309724	0.485514	protein_coding	RB1CC1	3090.95	3073.24	3003.42	3261.98	3026.04	3265.95
ENSG00000023318.8	1614.74	0.0532486	0.0702386	0.75811	0.448385	0.625684	protein_coding	ERP44	1589.93	1665.12	1503.86	1654.86	1675.96	1598.69
ENSG00000023330.15	3043.61	-0.59372	0.0569945	-10.4171	2.07e-25	4.4e-24	protein_coding	ALAS1	3649	3677.18	3659.62	2384.01	2521.11	2370.74
ENSG00000023445.14	51.9282	-1.99719	0.333591	-5.98694	2.14e-09	1.51e-08	protein_coding	BIRC3	94.7641	70.6737	83.9065	25.2722	17.9056	19.0472
ENSG00000023516.9	754.766	-0.303397	0.0920467	-3.29612	0.000980305	0.00338268	protein_coding	AKAP11	781.512	894.13	826.874	685.157	692.051	648.873
ENSG00000023572.9	1030.3	0.389435	0.0888147	4.38481	1.16e-05	5.41e-05	protein_coding	GLRX2	920.733	914.475	840.5	1126.02	1088.66	1291.4
ENSG00000023608.5	208.628	-0.760113	0.169974	-4.47195	7.75e-06	3.69e-05	protein_coding	SNAPC1	210.587	296.616	278.971	156.313	153.093	156.187
ENSG00000023697.13	776.714	-0.285359	0.0910106	-3.13545	0.00171593	0.00564536	protein_coding	DERA	887.975	824.527	849.823	744.125	703.69	650.143
ENSG00000023734.11	8588.74	-0.0156493	0.0576613	-0.271401	0.786083	0.881635	protein_coding	STRAP	8100.58	9332.15	8471.69	8501.75	8395.04	8731.22
ENSG00000023839.11	14.9466	-0.0827201	0.558322	-0.148158	0.882218	0.937035	protein_coding	ABCC2	16.379	19.2747	10.7572	14.9761	14.3245	13.9679
ENSG00000023892.11	1385.43	-0.540603	0.0779862	-6.93203	4.15e-12	3.75e-11	protein_coding	DEF6	1573.55	1625.5	1728.33	1155.03	1188.93	1041.24
ENSG00000023902.14	323.729	-0.922575	0.131719	-7.00414	2.49e-12	2.29e-11	protein_coding	PLEKHO1	400.115	439.034	433.159	214.346	246.202	209.519
ENSG00000023909.10	3597.48	-0.102951	0.0687182	-1.49816	0.134091	0.257279	protein_coding	GCLM	3457.14	4061.6	3655.31	3335.93	3388.63	3686.26
ENSG00000024048.10	2469.5	0.0349099	0.0635769	0.549097	0.582939	0.741263	protein_coding	UBR2	2501.31	2454.31	2362.29	2476.67	2385.02	2637.4
ENSG00000024422.12	445.022	-0.828396	0.124428	-6.65765	2.78e-11	2.34e-10	protein_coding	EHD2	549.866	541.832	618.183	338.834	350.95	270.47
ENSG00000024526.17	3504.68	-0.872946	0.0768867	-11.3537	7.11e-30	1.91e-28	protein_coding	DEPDC1	4328.73	5076.73	4193.89	2481.35	2297.29	2650.1
ENSG00000024862.17	657.805	-0.416961	0.103066	-4.04557	5.22e-05	0.000222446	protein_coding	CCDC28A	711.316	735.649	808.228	514.804	616.848	559.987
ENSG00000025039.14	790.167	-0.650738	0.0884941	-7.35346	1.93e-13	1.95e-12	protein_coding	RRAGD	920.733	965.874	1006.88	609.34	600.733	637.445
ENSG00000025156.12	1152.91	-0.466832	0.0807194	-5.78339	7.32e-09	4.91e-08	protein_coding	HSF2	1347.76	1414.55	1251.43	949.111	940.044	1014.58
ENSG00000025293.17	6196.85	-0.168745	0.0511294	-3.30034	0.000965662	0.00333512	protein_coding	PHF20	6380.79	6796.46	6498.1	5924.92	5678.76	5902.08
ENSG00000025423.11	64.8798	-0.314374	0.289552	-1.08573	0.2776	0.449761	protein_coding	HSD17B6	63.1761	72.8154	80.3208	66.4565	67.146	39.3641
ENSG00000025434.19	223.858	-0.609646	0.160791	-3.79153	0.000149723	0.000595216	protein_coding	NR1H3	295.992	229.154	286.86	188.137	181.742	161.266
ENSG00000025708.14	25.9755	-0.0791113	0.447478	-0.176794	0.859671	0.923137	protein_coding	TYMP	19.8888	31.0536	29.4031	27.1442	33.1253	15.2377
ENSG00000025770.19	1363.56	-0.00996659	0.0970115	-0.102736	0.918172	0.958757	protein_coding	NCAPH2	1373.5	1267.84	1465.85	1437.71	1498.7	1137.75
ENSG00000025772.8	1757.72	0.029012	0.0649755	0.446507	0.655231	0.795447	protein_coding	TOMM34	1756.06	1699.38	1764.19	1815.85	1745.8	1765.04
ENSG00000025796.14	5834.69	0.0265786	0.0620799	0.428136	0.668552	0.804997	protein_coding	SEC63	5529.08	6269.62	5542.85	5822.9	5663.54	6180.17
ENSG00000025800.14	4572.71	0.0929432	0.0522521	1.77874	0.0752816	0.161597	protein_coding	KPNA6	4438.71	4446.02	4391.83	4858.81	4563.24	4737.66
ENSG00000026025.16	7298.6	0.232325	0.0493411	4.70854	2.5e-06	1.26e-05	protein_coding	VIM	6665.08	6944.23	6528.22	7811.91	7797.89	8044.25
ENSG00000026036.22	40.2791	0.268083	0.354408	0.756426	0.449394	0.626566	protein_coding	RTEL1-TNFRSF6B	37.4377	34.2661	38.0089	32.7602	57.2979	41.9038
ENSG00000026103.22	147.547	0.161528	0.182662	0.884297	0.376536	0.556216	protein_coding	FAS	136.882	139.206	141.279	166.609	138.768	162.536
ENSG00000026297.15	48.2926	-0.672224	0.354368	-1.89696	0.0578326	0.129994	protein_coding	RNASET2	72.5355	34.2661	70.9978	30.8882	42.9734	38.0943
ENSG00000026508.18	1646.69	-0.942376	0.0714706	-13.1855	1.06e-39	4.55e-38	protein_coding	CD44	2204.14	2178.04	2117.03	1197.15	1060.01	1123.78
ENSG00000026559.14	0.178469	-0.880415	4.08047	-0.215763	0.829173	NA	protein_coding	KCNG1	0	1.07081	0	0	0	0
ENSG00000026652.14	1334.8	1.26389	0.0739485	17.0914	1.72e-65	1.77e-63	protein_coding	AGPAT4	748.754	811.677	792.451	1832.7	1909.63	1913.6
ENSG00000026751.17	7.23666	-1.16998	0.858279	-1.36317	0.172828	0.314596	protein_coding	SLAMF7	10.5293	5.35407	14.343	6.55205	5.37168	1.26981
ENSG00000026950.17	833.706	-0.42987	0.0907803	-4.73528	2.19e-06	1.12e-05	protein_coding	BTN3A1	906.694	916.617	1044.17	702.941	705.48	726.332
ENSG00000027001.10	274.66	-0.439529	0.142064	-3.09387	0.00197563	0.00640664	protein_coding	MIPEP	293.652	328.74	324.152	211.538	228.296	261.581
ENSG00000027075.15	82.4236	-1.72862	0.262027	-6.59711	4.19e-11	3.45e-10	protein_coding	PRKCH	128.692	129.569	122.633	47.7363	36.7065	29.2056
ENSG00000027644.5	13.396	-0.774449	0.602963	-1.28441	0.199	0.349126	protein_coding	INSRR	11.6993	18.2038	20.7973	13.1041	8.9528	7.61886
ENSG00000027697.14	1260.91	-0.932677	0.0772493	-12.0736	1.46e-33	4.8e-32	protein_coding	IFNGR1	1585.25	1735.79	1640.84	841.47	847.83	914.264
ENSG00000027847.14	668.171	0.215024	0.0994838	2.16139	0.030665	0.0750877	protein_coding	B4GALT7	620.062	561.107	672.687	716.981	744.873	693.317
ENSG00000027869.11	515.655	0.4328	0.107628	4.02128	5.79e-05	0.000244674	protein_coding	SH2D2A	472.651	418.688	427.421	577.516	633.858	563.796
ENSG00000028116.17	1260.57	-0.130059	0.0725343	-1.79306	0.0729626	0.157562	protein_coding	VRK2	1344.25	1308.53	1300.91	1241.14	1188.93	1179.65
ENSG00000028137.19	148.765	-1.08965	0.197638	-5.51335	3.52e-08	2.2e-07	protein_coding	TNFRSF1B	200.058	180.968	226.619	113.257	90.4232	81.2679
ENSG00000028203.18	1641.75	-0.0757384	0.0721185	-1.05019	0.293629	0.467728	protein_coding	VEZT	1661.3	1801.11	1593.51	1547.22	1610.61	1636.79
ENSG00000028277.21	105.475	-0.656472	0.229768	-2.85711	0.00427517	0.0129825	protein_coding	POU2F2	131.032	114.577	141.996	72.0725	102.062	71.1094
ENSG00000028310.18	1938.4	-0.0722611	0.0659742	-1.09529	0.273388	0.444092	protein_coding	BRD9	1917.51	1942.46	2097.66	1906.65	1894.41	1871.7
ENSG00000028528.15	3236.32	-0.377306	0.0558653	-6.75386	1.44e-11	1.24e-10	protein_coding	SNX1	3597.53	3775.69	3600.09	2802.4	2861.31	2780.89
ENSG00000028839.10	3713.35	0.162083	0.05719	2.83412	0.00459523	0.013848	protein_coding	TBPL1	3392.79	3688.95	3433.71	3827.33	3983.1	3954.19
ENSG00000029153.14	677.87	0.276646	0.0993293	2.78514	0.00535043	0.0158817	protein_coding	ARNTL2	572.095	590.019	672.687	737.573	712.643	782.203
ENSG00000029363.16	7066.99	0.400627	0.0585649	6.84073	7.88e-12	6.94e-11	protein_coding	BCLAF1	6179.56	6359.57	5739.35	8218.14	7558.85	8346.47
ENSG00000029364.12	2041.52	-0.18503	0.0655366	-2.8233	0.00475317	0.0142808	protein_coding	SLC39A9	2212.33	2250.85	2057.5	1956.25	1889.04	1883.13
ENSG00000029534.20	21350.1	-0.0300132	0.0511168	-0.587149	0.557104	0.720234	protein_coding	ANK1	21364	20677.4	22674.1	21607.7	21549.4	20228.1
ENSG00000029639.11	454.023	-0.109955	0.119094	-0.923261	0.355871	0.534254	protein_coding	TFB1M	507.749	492.575	415.23	450.219	403.771	454.592
ENSG00000029725.17	3097.09	-0.414536	0.0617683	-6.71114	1.93e-11	1.64e-10	protein_coding	RABEP1	3526.16	3701.8	3387.82	2620.82	2558.71	2787.23
ENSG00000029993.15	2271.47	-0.474689	0.0637875	-7.44172	9.94e-14	1.02e-12	protein_coding	HMGB3	2658.08	2664.19	2601.1	1934.73	1792.35	1978.37
ENSG00000030066.13	3429.98	-0.151972	0.0677441	-2.24332	0.0248763	0.062576	protein_coding	NUP160	3563.6	3888.13	3379.93	3306.91	3039.47	3401.82
ENSG00000030110.13	661.728	0.37473	0.108378	3.45763	0.000544954	0.00197331	protein_coding	BAK1	611.872	507.566	609.577	706.685	829.924	704.745
ENSG00000030419.16	44.0867	-1.10722	0.349044	-3.17215	0.00151313	0.00503944	protein_coding	IKZF2	49.137	67.4613	63.8263	35.5683	20.5914	27.9358
ENSG00000030582.18	2114.69	0.181451	0.0881476	2.05849	0.0395434	0.0936415	protein_coding	GRN	2018.13	1750.78	2176.55	2208.98	2496.93	2036.78
ENSG00000031003.10	856.594	1.72028	0.0903522	19.0398	7.99e-81	1.13e-78	protein_coding	FAM13B	430.533	381.21	386.544	1315.09	1271.3	1354.89
ENSG00000031081.10	136.771	-2.33488	0.211256	-11.0524	2.13e-28	5.3e-27	protein_coding	ARHGAP31	219.946	233.437	230.922	48.6724	39.3923	48.2528
ENSG00000031691.7	527.046	-0.0630753	0.115809	-0.54465	0.585994	0.744094	protein_coding	CENPQ	536.997	610.364	470.45	535.396	489.718	519.353
ENSG00000031698.13	5368.88	-0.422636	0.0507776	-8.32327	8.56e-17	1.1e-15	protein_coding	SARS	6021.62	6361.71	6065.65	4545.25	4591.89	4627.19
ENSG00000031823.14	1660.55	-0.0543966	0.0770801	-0.705716	0.480365	0.656538	protein_coding	RANBP3	1771.27	1551.61	1752	1532.24	1726.99	1629.17
ENSG00000032219.18	520.737	-0.177335	0.121501	-1.45953	0.144419	0.273295	protein_coding	ARID4A	501.899	618.931	534.994	484.851	428.839	554.907
ENSG00000032389.12	1755.96	0.140004	0.0647303	2.16288	0.0305501	0.0748222	protein_coding	EIPR1	1636.73	1667.26	1706.82	1870.14	1817.42	1837.42
ENSG00000032444.16	2977.26	0.311677	0.0828332	3.76271	0.000168082	0.000663	protein_coding	PNPLA6	2730.61	2290.47	2947.49	3238.58	3539.04	3117.39
ENSG00000032742.17	320.782	-0.324845	0.129031	-2.51758	0.0118164	0.0324401	protein_coding	IFT88	383.736	328.74	357.858	274.25	291.861	288.247
ENSG00000033011.12	366.011	-0.054985	0.127868	-0.430014	0.667185	0.804018	protein_coding	ALG1	401.285	354.439	365.746	378.147	384.075	312.373
ENSG00000033030.13	825.436	-0.277603	0.0931508	-2.98015	0.00288108	0.0090548	protein_coding	ZCCHC8	817.779	973.37	922.972	759.101	770.836	708.554
ENSG00000033050.9	691.34	0.522445	0.102929	5.07576	3.86e-07	2.14e-06	protein_coding	ABCF2	531.147	611.435	558.66	727.277	843.353	876.169
ENSG00000033100.16	988.366	0.383736	0.0912806	4.20392	2.62e-05	0.000116596	protein_coding	CHPF2	828.309	797.757	945.204	1140.99	1181.77	1036.17
ENSG00000033122.19	2615.69	0.769824	0.0642368	11.9842	4.3e-33	1.39e-31	protein_coding	LRRC7	1994.73	1889.99	1915.51	3149.66	3231.96	3512.3
ENSG00000033170.16	2089.45	-0.229766	0.0687186	-3.34358	0.000827042	0.00289192	protein_coding	FUT8	2130.44	2379.35	2256.15	2021.77	1844.28	1904.72
ENSG00000033178.13	2654.09	-0.0241198	0.0682651	-0.353325	0.723844	0.842594	protein_coding	UBA6	2600.75	2824.81	2601.82	2730.33	2425.31	2741.52
ENSG00000033327.13	1241.44	0.0333039	0.0784351	0.424604	0.671125	0.80697	protein_coding	GAB2	1228.42	1183.25	1269.36	1349.72	1207.73	1210.13
ENSG00000033627.16	3155.83	0.554816	0.0552791	10.0366	1.05e-23	2.05e-22	protein_coding	ATP6V0A1	2613.62	2502.49	2553.05	3761.81	3713.62	3790.39
ENSG00000033800.13	2132.46	-0.14987	0.061998	-2.41734	0.0156342	0.0415274	protein_coding	PIAS1	2206.48	2322.6	2200.93	2046.11	1992	2026.62
ENSG00000033867.16	2255.48	-0.920875	0.0682303	-13.4966	1.64e-41	7.43e-40	protein_coding	SLC4A7	2827.72	3173.89	2852.82	1515.39	1554.21	1608.85
ENSG00000034053.14	3609.37	0.324228	0.066341	4.88729	1.02e-06	5.42e-06	protein_coding	APBA2	3181.03	3074.31	3362	4033.25	4305.4	3700.23
ENSG00000034152.18	1832.24	0.299981	0.081469	3.68215	0.000231277	0.000893084	protein_coding	MAP2K3	1653.11	1506.64	1767.77	2076.06	2163.89	1825.99
ENSG00000034510.6	11640.3	-0.691658	0.0525075	-13.1725	1.26e-39	5.37e-38	protein_coding	TMSB10	14479	13651.8	15004.9	8815.31	9247.34	8643.6
ENSG00000034533.11	190.508	-0.441038	0.163385	-2.69938	0.0069469	0.0201085	protein_coding	ASTE1	237.495	206.667	214.428	173.161	151.302	159.996
ENSG00000034677.13	1056.97	-0.0658873	0.0811672	-0.811748	0.416936	0.596435	protein_coding	RNF19A	1119.62	1116.86	1009.03	1048.33	999.132	1048.86
ENSG00000034693.15	768.179	0.32008	0.0893774	3.58122	0.00034199	0.00128197	protein_coding	PEX3	650.48	696.029	700.655	839.598	824.552	897.756
ENSG00000034713.8	1757.38	-0.490032	0.0744595	-6.58119	4.67e-11	3.83e-10	protein_coding	GABARAPL2	1929.21	2238	1991.53	1496.67	1408.27	1480.6
ENSG00000034971.17	0.666063	2.9102	2.7059	1.0755	0.282149	NA	protein_coding	MYOC	0	0	0	0.936007	1.79056	1.26981
ENSG00000035115.21	353.451	-0.360769	0.122795	-2.93798	0.00330356	0.0102537	protein_coding	SH3YL1	379.057	407.98	405.907	323.858	316.929	286.977
ENSG00000035141.8	2933.15	0.511638	0.0599117	8.53987	1.34e-17	1.83e-16	protein_coding	FAM136A	2381.97	2526.05	2347.23	3402.38	3368.04	3573.25
ENSG00000035403.17	5956.05	0.670626	0.0499364	13.4296	4.06e-41	1.8e-39	protein_coding	VCL	4575.59	4649.48	4563.94	7530.17	7115.68	7301.41
ENSG00000035499.13	1293.02	-1.01727	0.0819213	-12.4176	2.1e-35	7.54e-34	protein_coding	DEPDC1B	1639.07	1803.25	1746.98	890.142	777.103	901.566
ENSG00000035664.11	122.2	-0.995867	0.203777	-4.88705	1.02e-06	5.43e-06	protein_coding	DAPK2	162.62	147.772	177.136	81.4326	77.8893	86.3471
ENSG00000035681.9	3265.57	-0.154226	0.0577611	-2.67008	0.00758339	0.0217598	protein_coding	NSMAF	3338.97	3591.51	3390.68	3176.81	3046.64	3048.82
ENSG00000035687.10	2862.17	-0.33901	0.0661418	-5.1255	2.97e-07	1.67e-06	protein_coding	ADSS	3064.04	3435.17	3089.48	2495.39	2432.47	2656.44
ENSG00000035720.8	366.212	-0.370878	0.125201	-2.96226	0.00305386	0.00954475	protein_coding	STAP1	390.756	460.45	387.978	307.946	318.72	331.421
ENSG00000035862.12	2.50406	0.143464	1.45564	0.0985569	0.92149	0.960502	protein_coding	TIMP2	5.84964	0	1.4343	4.68003	1.79056	1.26981
ENSG00000035928.16	4003	-0.497997	0.0562332	-8.85592	8.3e-19	1.21e-17	protein_coding	RFC1	4758.1	4826.16	4477.88	3312.53	3236.44	3406.9
ENSG00000036054.13	2837.17	0.187758	0.0696718	2.6949	0.00704102	0.0203506	protein_coding	TBC1D23	2606.6	2828.02	2522.93	3053.25	2793.27	3218.97
ENSG00000036257.13	3365.18	0.059593	0.0599241	0.994474	0.319992	0.496502	protein_coding	CUL3	3248.89	3431.96	3204.94	3461.35	3266.88	3577.06
ENSG00000036448.10	50.7344	1.70359	0.32266	5.27983	1.29e-07	7.59e-07	protein_coding	MYOM2	29.2482	20.3455	22.2316	73.9445	76.0988	82.5377
ENSG00000036530.8	0.796727	0.151967	2.62791	0.057828	0.953886	NA	protein_coding	CYP46A1	1.16993	1.07081	0	0	0	2.53962
ENSG00000036549.13	3674.06	-0.0470973	0.0672888	-0.699928	0.483972	0.659322	protein_coding	AC118549.1	3608.06	4061.6	3532.68	3707.52	3394.9	3739.59
ENSG00000036565.15	6.06166	-0.337664	0.857364	-0.393839	0.6937	0.822422	protein_coding	SLC18A1	7.01957	5.35407	7.88865	6.55205	4.4764	5.07924
ENSG00000036672.16	369.694	-2.04132	0.140186	-14.5616	4.93e-48	2.93e-46	protein_coding	USP2	611.872	620.001	554.357	172.225	128.92	130.791
ENSG00000036828.16	1.05561	-0.926531	2.09813	-0.441597	0.658781	NA	protein_coding	CASR	2.33986	1.07081	0.71715	0.936007	0	1.26981
ENSG00000037042.9	308.575	-0.848375	0.130349	-6.50849	7.59e-11	6.13e-10	protein_coding	TUBG2	407.135	382.281	400.17	208.73	222.029	231.106
ENSG00000037241.7	708.002	0.185775	0.0957506	1.9402	0.0523551	0.119397	protein_coding	RPL26L1	616.552	709.95	660.495	795.606	716.224	749.188
ENSG00000037280.16	1970.78	-1.89695	0.079186	-23.9557	8.06e-127	2.44e-124	protein_coding	FLT4	3109.67	2871.92	3341.92	804.966	905.128	791.092
ENSG00000037474.15	6933.56	-0.0633207	0.0474718	-1.33386	0.18225	0.327452	protein_coding	NSUN2	7013.72	7188.38	7056.76	6734.57	6916.03	6691.9
ENSG00000037637.11	1268.75	0.327694	0.0804427	4.07364	4.63e-05	0.000198488	protein_coding	FBXO42	1161.74	1022.63	1189.75	1372.19	1465.57	1400.6
ENSG00000037749.12	744.265	-0.368704	0.0912599	-4.04015	5.34e-05	0.000227233	protein_coding	MFAP3	844.688	839.518	830.46	652.397	605.209	693.317
ENSG00000037757.14	252.393	-0.736961	0.161748	-4.55623	5.21e-06	2.54e-05	protein_coding	MRI1	284.292	307.324	355.706	191.881	220.239	154.917
ENSG00000037897.17	627.508	0.196721	0.095507	2.05975	0.0394222	0.0934303	protein_coding	METTL1	617.722	581.452	557.226	666.437	676.831	665.381
ENSG00000037965.6	20.2173	0.158746	0.514417	0.308595	0.75763	0.864528	protein_coding	HOXC8	17.5489	11.779	27.2517	22.4642	14.3245	27.9358
ENSG00000038002.9	261.227	-0.28498	0.142117	-2.00525	0.0449359	0.104779	protein_coding	AGA	258.554	292.332	309.092	243.362	235.459	228.566
ENSG00000038210.13	786.166	-0.591837	0.106411	-5.5618	2.67e-08	1.69e-07	protein_coding	PI4K2B	876.276	1061.18	895.72	622.444	560.445	700.936
ENSG00000038219.13	2795.98	0.193405	0.0613992	3.14997	0.00163289	0.00540035	protein_coding	BOD1L1	2539.91	2750.92	2535.13	2955.91	2909.66	3084.37
ENSG00000038274.17	3777.54	0.156372	0.0631444	2.47642	0.0132706	0.0359369	protein_coding	MAT2B	3384.6	3857.07	3476.74	4054.78	3821.05	4071.01
ENSG00000038358.15	2040.52	0.335101	0.0666091	5.03086	4.88e-07	2.69e-06	protein_coding	EDC4	1768.93	1755.06	1888.97	2312.87	2351	2166.3
ENSG00000038382.20	1993.48	0.370293	0.0663015	5.58498	2.34e-08	1.49e-07	protein_coding	TRIO	1683.53	1727.22	1805.78	2298.83	2307.14	2138.36
ENSG00000038427.16	133.284	-1.17139	0.201234	-5.82101	5.85e-09	3.96e-08	protein_coding	VCAN	207.077	180.968	167.096	88.9206	83.261	72.3792
ENSG00000038532.16	959.301	-0.193724	0.0872959	-2.21917	0.0264755	0.0660499	protein_coding	CLEC16A	1016.67	1004.42	1052.06	950.983	926.614	805.06
ENSG00000038945.15	15.2646	0.177689	0.597917	0.297181	0.766328	0.87011	protein_coding	MSR1	11.6993	22.4871	9.32295	15.9121	23.2773	8.88868
ENSG00000039068.19	5.96881	-0.0227887	0.895746	-0.025441	0.979703	0.990665	protein_coding	CDH1	3.50978	4.28326	10.0401	8.42406	4.4764	5.07924
ENSG00000039123.16	5869.09	-0.0500312	0.0569791	-0.878064	0.379909	0.559674	protein_coding	MTREX	5905.79	6232.14	5774.49	5956.75	5428.08	5917.32
ENSG00000039139.9	12.1941	-0.672442	0.690995	-0.97315	0.330479	0.507991	protein_coding	DNAH5	3.50978	20.3455	20.7973	10.2961	8.05752	10.1585
ENSG00000039319.17	1021.1	-1.09916	0.0862627	-12.742	3.46e-37	1.34e-35	protein_coding	ZFYVE16	1304.47	1471.3	1402.03	695.453	631.172	622.207
ENSG00000039523.20	2089.6	0.816209	0.0720666	11.3258	9.78e-30	2.6e-28	protein_coding	RIPOR1	1596.95	1382.42	1562.67	2699.44	2762.83	2533.27
ENSG00000039537.13	0.268738	0.081366	4.08047	0.0199403	0.984091	NA	protein_coding	C6	0	0	0.71715	0	0.89528	0
ENSG00000039560.14	1397.83	-1.77568	0.0817828	-21.7122	1.57e-104	3.43e-102	protein_coding	RAI14	2054.39	2285.12	2150.73	678.605	581.932	636.175
ENSG00000039600.11	1.49255	-1.12765	1.90219	-0.592816	0.553304	NA	protein_coding	SOX30	2.33986	3.21244	0.71715	0	2.68584	0
ENSG00000039650.12	1281.65	-0.442547	0.0857709	-5.15964	2.47e-07	1.4e-06	protein_coding	PNKP	1474.11	1349.23	1606.42	1067.05	1168.34	1024.74
ENSG00000039987.6	18.0241	0.67919	0.52051	1.30485	0.191942	0.339916	protein_coding	BEST2	11.6993	12.8498	16.4944	18.7201	17.9056	30.4755
ENSG00000040199.18	331.731	-1.54375	0.134086	-11.5132	1.13e-30	3.2e-29	protein_coding	PHLPP2	470.311	489.362	523.519	179.713	176.37	151.107
ENSG00000040275.17	1825.47	-0.459651	0.0710015	-6.47382	9.56e-11	7.65e-10	protein_coding	SPDL1	2062.58	2276.55	2003	1519.14	1515.71	1575.84
ENSG00000040341.18	2355.97	-0.18546	0.0678567	-2.73311	0.006274	0.0183291	protein_coding	STAU2	2404.2	2671.68	2444.05	2244.54	2080.63	2290.74
ENSG00000040487.13	294.944	0.988366	0.168789	5.85563	4.75e-09	3.25e-08	protein_coding	PQLC2	210.587	164.905	218.014	397.803	473.603	304.755
ENSG00000040531.14	437.202	0.813927	0.119969	6.78445	1.17e-11	1.01e-10	protein_coding	CTNS	335.769	274.128	339.929	530.716	580.141	562.526
ENSG00000040608.14	8.26627	-0.0973026	0.795633	-0.122296	0.902665	0.948845	protein_coding	RTN4R	8.18949	12.8498	5.02005	9.36007	11.6386	2.53962
ENSG00000040633.13	2021.72	0.746736	0.0617768	12.0877	1.23e-33	4.07e-32	protein_coding	PHF23	1513.89	1501.28	1513.9	2558.11	2493.35	2549.78
ENSG00000040731.10	6.76463	0.711552	0.887184	0.802035	0.422533	0.601158	protein_coding	CDH10	3.50978	4.28326	7.1715	3.74403	5.37168	16.5075
ENSG00000040933.15	785.201	-0.595752	0.0901341	-6.60962	3.85e-11	3.18e-10	protein_coding	INPP4A	944.132	902.696	988.95	626.189	656.24	593.002
ENSG00000041353.10	5057.93	0.583071	0.0686763	8.49012	2.06e-17	2.78e-16	protein_coding	RAB27B	3850.23	4525.26	3775.08	6118.68	5822	6256.36
ENSG00000041357.16	8004.86	-0.442261	0.0504689	-8.76304	1.9e-18	2.73e-17	protein_coding	PSMA4	9025.99	9674.81	8966.53	6758.9	6730.71	6872.22
ENSG00000041515.16	146.805	0.0201688	0.20496	0.0984039	0.921612	0.960542	protein_coding	MYO16	178.999	123.144	136.976	165.673	156.674	119.362
ENSG00000041802.11	2209.34	0.401916	0.0650742	6.17627	6.56e-10	4.85e-09	protein_coding	LSG1	1833.28	1996	1879.65	2523.47	2415.46	2608.19
ENSG00000041880.14	168.665	1.05693	0.183494	5.76001	8.41e-09	5.6e-08	protein_coding	PARP3	93.5942	118.86	114.744	198.433	233.668	252.692
ENSG00000041988.15	489.628	-0.553126	0.116476	-4.74884	2.05e-06	1.05e-05	protein_coding	THAP3	609.532	555.753	584.477	389.379	449.43	349.198
ENSG00000042062.12	2053.27	0.172292	0.0620788	2.77538	0.00551367	0.0163247	protein_coding	RIPOR3	1884.75	1927.47	1977.18	2146.26	2171.95	2212.01
ENSG00000042088.13	1207.27	-0.450713	0.0817552	-5.51296	3.53e-08	2.2e-07	protein_coding	TDP1	1316.17	1504.49	1363.3	1081.09	983.017	995.532
ENSG00000042286.15	18.8094	0.152503	0.500366	0.304782	0.760532	0.866271	protein_coding	AIFM2	14.0391	23.5579	15.7773	18.7201	17.9056	22.8566
ENSG00000042304.11	0.156001	1.04314	4.08047	0.255642	0.798228	NA	protein_coding	C2orf83	0	0	0	0.936007	0	0
ENSG00000042317.17	32.3229	-1.0221	0.382727	-2.67057	0.00757221	0.0217324	protein_coding	SPATA7	43.2873	44.9742	41.5947	21.5282	19.6962	22.8566
ENSG00000042429.12	95.4966	0.467707	0.22447	2.08361	0.0371956	0.0889399	protein_coding	MED17	90.0844	74.957	76.0179	106.705	117.282	107.934
ENSG00000042445.14	585.859	-0.338231	0.0973499	-3.47438	0.000512027	0.00186102	protein_coding	RETSAT	661.009	646.772	655.475	541.948	505.833	504.115
ENSG00000042493.16	397.56	-1.94387	0.1521	-12.7802	2.11e-37	8.33e-36	protein_coding	CAPG	680.898	580.381	636.112	167.545	202.333	118.092
ENSG00000042753.11	3547.64	0.292513	0.0611659	4.7823	1.73e-06	8.95e-06	protein_coding	AP2S1	3207.94	3022.91	3335.46	3817.04	4105.75	3796.73
ENSG00000042781.13	1.20977	-0.661862	2.02893	-0.326213	0.744264	NA	protein_coding	USH2A	2.33986	0	2.15145	1.87201	0.89528	0
ENSG00000042813.8	2.75976	-3.78012	1.85384	-2.03908	0.0414417	0.0975819	protein_coding	ZPBP	3.50978	11.779	0	0	0	1.26981
ENSG00000042832.12	1.23077	-1.0506	2.06474	-0.50883	0.610871	NA	protein_coding	TG	2.33986	1.07081	1.4343	0	0	2.53962
ENSG00000042980.12	14.764	1.38435	0.590299	2.34518	0.0190181	0.0493518	protein_coding	ADAM28	8.18949	7.4957	8.6058	15.9121	17.9056	30.4755
ENSG00000043093.14	3020.61	-0.361495	0.06668	-5.42134	5.92e-08	3.59e-07	protein_coding	DCUN1D1	3348.33	3627.92	3214.98	2714.42	2479.03	2738.98
ENSG00000043143.20	1210.69	0.220848	0.0835759	2.64248	0.00823002	0.0234299	protein_coding	JADE2	1162.91	1075.1	1120.19	1325.39	1404.69	1175.84
ENSG00000043355.12	238.244	-0.779255	0.158767	-4.90816	9.19e-07	4.9e-06	protein_coding	ZIC2	260.894	300.899	339.929	191.881	159.36	176.504
ENSG00000043462.12	7760.66	0.460813	0.0484933	9.50261	2.05e-21	3.51e-20	protein_coding	LCP2	6619.45	6318.87	6655.87	8903.3	9167.66	8898.83
ENSG00000043514.16	1512.03	-0.450517	0.0739103	-6.09545	1.09e-09	7.91e-09	protein_coding	TRIT1	1712.77	1856.79	1668.81	1291.69	1220.27	1321.87
ENSG00000043591.5	32.6792	0.290651	0.426311	0.681782	0.495377	0.669112	protein_coding	ADRB1	39.7775	14.9914	33.706	37.4403	44.764	25.3962
ENSG00000044090.8	978.598	-0.718435	0.090677	-7.92301	2.32e-15	2.69e-14	protein_coding	CUL7	1265.86	1083.66	1300.19	715.109	744.873	761.886
ENSG00000044115.21	7351.07	-0.0472001	0.0497597	-0.94856	0.342845	0.520733	protein_coding	CTNNA1	7227.81	7792.31	7393.82	7231.59	7220.43	7240.46
ENSG00000044446.11	1069.98	0.394406	0.077353	5.09877	3.42e-07	1.91e-06	protein_coding	PHKA2	966.36	894.13	914.366	1209.32	1216.68	1219.02
ENSG00000044459.15	2551.81	-0.502858	0.0745695	-6.74348	1.55e-11	1.33e-10	protein_coding	CNTLN	2852.28	3207.09	2913.06	2141.58	1915	2281.85
ENSG00000044524.11	2.58993	-4.76751	1.76936	-2.69448	0.00704993	0.0203695	protein_coding	EPHA3	10.5293	2.14163	2.8686	0	0	0
ENSG00000044574.8	23842	0.352174	0.0434937	8.09713	5.63e-16	6.81e-15	protein_coding	HSPA5	20595.4	21505.2	20738.5	27091.8	26274.7	26846.3
ENSG00000046604.13	2.57035	0.196978	1.40503	0.140195	0.888506	0.940847	protein_coding	DSG2	3.50978	0	3.58575	0.936007	3.58112	3.80943
ENSG00000046647.13	189.569	0.0565858	0.167013	0.338811	0.734752	0.848748	protein_coding	GEMIN8	169.64	180.968	206.539	202.177	204.124	173.964
ENSG00000046651.15	643.923	0.471785	0.0993609	4.74819	2.05e-06	1.05e-05	protein_coding	OFD1	528.807	577.169	512.762	701.069	747.558	796.171
ENSG00000046653.15	10.623	1.16627	0.713106	1.63548	0.101948	0.206903	protein_coding	GPM6B	10.5293	7.4957	2.15145	13.1041	15.2198	15.2377
ENSG00000046774.10	15.8576	2.84545	0.675719	4.21099	2.54e-05	0.000113284	protein_coding	MAGEC2	0	5.35407	5.7372	36.5043	25.9631	21.5868
ENSG00000047056.15	1168.57	0.127376	0.089629	1.42115	0.155274	0.289654	protein_coding	WDR37	975.72	1144.7	1227.04	1271.1	1206.84	1186
ENSG00000047188.16	1339.53	0.0293696	0.0818529	0.35881	0.719737	0.839907	protein_coding	YTHDC2	1255.33	1452.02	1272.22	1442.39	1303.53	1311.71
ENSG00000047230.15	315.657	-0.759522	0.135135	-5.62048	1.9e-08	1.23e-07	protein_coding	CTPS2	380.226	424.042	386.544	208.73	256.945	237.455
ENSG00000047249.18	1560.59	-0.200812	0.0715886	-2.80508	0.00503038	0.0150158	protein_coding	ATP6V1H	1670.66	1730.44	1604.98	1406.82	1415.44	1535.2
ENSG00000047315.16	5122.65	0.24378	0.0540781	4.50793	6.55e-06	3.15e-05	protein_coding	POLR2B	4741.72	4739.42	4589.76	5464.41	5364.52	5836.05
ENSG00000047346.12	562.812	-0.157501	0.0994819	-1.58321	0.113374	0.225125	protein_coding	FAM214A	610.702	601.798	569.417	515.74	549.702	529.511
ENSG00000047365.12	65.0229	-1.94692	0.313791	-6.20452	5.49e-10	4.08e-09	protein_coding	ARAP2	132.202	99.5857	78.8865	25.2722	31.3348	22.8566
ENSG00000047410.14	12347.3	-0.0238127	0.0532093	-0.447529	0.654493	0.794883	protein_coding	TPR	12262	13055.4	12028.8	12319.7	11651.2	12766.7
ENSG00000047457.14	0.194988	-0.880415	4.08047	-0.215763	0.829173	NA	protein_coding	CP	1.16993	0	0	0	0	0
ENSG00000047578.13	360.112	0.108093	0.127843	0.845513	0.397824	0.578495	protein_coding	KIAA0556	331.09	346.944	360.726	328.538	407.352	386.022
ENSG00000047579.19	812.196	-0.21361	0.0936716	-2.28041	0.0225832	0.05749	protein_coding	DTNBP1	955.831	834.164	826.874	725.405	729.653	801.251
ENSG00000047597.7	4485.42	0.146058	0.0595242	2.45375	0.0141375	0.038024	protein_coding	XK	4018.7	4564.88	4191.02	4759.59	4593.68	4784.65
ENSG00000047617.15	8.11677	-2.56183	0.870058	-2.94444	0.00323541	0.0100582	protein_coding	ANO2	9.35942	14.9914	17.2116	2.80802	1.79056	2.53962
ENSG00000047621.12	1335.79	0.658775	0.0905156	7.27803	3.39e-13	3.35e-12	protein_coding	C12orf4	993.269	1167.19	948.789	1690.43	1490.64	1724.4
ENSG00000047634.15	64.1266	0.294872	0.275699	1.06954	0.284825	0.457746	protein_coding	SCML1	56.1565	55.6823	60.9577	61.7764	84.1563	66.0302
ENSG00000047644.18	332.198	-0.429413	0.135099	-3.1785	0.00148039	0.00494085	protein_coding	WWC3	343.959	389.776	410.21	272.378	317.824	259.041
ENSG00000047648.22	2057.71	1.05382	0.065788	16.0184	9.51e-58	7.81e-56	protein_coding	ARHGAP6	1286.92	1332.09	1391.99	2879.16	2762.83	2693.27
ENSG00000047662.4	9.10571	-0.368613	0.724892	-0.508508	0.611097	0.763945	protein_coding	FAM184B	14.0391	5.35407	11.4744	9.36007	8.05752	6.34905
ENSG00000047849.21	5022.18	-0.43943	0.0497421	-8.83418	1.01e-18	1.47e-17	protein_coding	MAP4	5761.89	5750.27	5832.58	4320.61	4287.49	4180.22
ENSG00000047932.14	1786.09	-0.491707	0.0783136	-6.27869	3.41e-10	2.6e-09	protein_coding	GOPC	2083.64	2186.6	1989.37	1475.15	1350.08	1631.71
ENSG00000047936.10	1.06199	-0.0686014	2.17538	-0.0315354	0.974843	NA	protein_coding	ROS1	1.16993	2.14163	0	0	1.79056	1.26981
ENSG00000048028.11	755.298	-0.604825	0.0944619	-6.40285	1.53e-10	1.2e-09	protein_coding	USP28	904.354	890.917	935.881	622.444	540.749	637.445
ENSG00000048052.21	1051.86	-0.0182587	0.0769215	-0.237368	0.812371	0.897477	protein_coding	HDAC9	1054.1	1064.39	1057.08	1076.41	1017.93	1041.24
ENSG00000048140.18	661.919	-0.156258	0.0954416	-1.63721	0.101587	0.206325	protein_coding	TSPAN17	723.015	643.559	725.756	632.741	620.429	626.017
ENSG00000048162.20	1331.85	0.222841	0.0747151	2.98254	0.00285868	0.00898774	protein_coding	NOP16	1208.54	1292.47	1186.88	1463.91	1368.88	1470.44
ENSG00000048342.16	51.2806	0.292513	0.321441	0.910004	0.36282	0.541756	protein_coding	CC2D2A	57.3265	47.1158	34.4232	45.8643	58.1932	64.7603
ENSG00000048392.11	1413.84	-0.276645	0.0808316	-3.42248	0.000620519	0.00222277	protein_coding	RRM2B	1502.19	1668.33	1474.46	1221.49	1227.43	1389.17
ENSG00000048405.10	1195.1	0.380903	0.0785254	4.8507	1.23e-06	6.47e-06	protein_coding	ZNF800	992.099	1022.63	1097.96	1418.99	1334.86	1304.1
ENSG00000048462.11	0.119525	-0.880415	4.08047	-0.215763	0.829173	NA	protein_coding	TNFRSF17	0	0	0.71715	0	0	0
ENSG00000048471.14	210.181	-0.311416	0.164269	-1.89576	0.0579912	0.130338	protein_coding	SNX29	221.116	214.163	262.477	212.474	178.161	172.694
ENSG00000048540.15	136.695	-0.258797	0.200161	-1.29295	0.196029	0.345369	protein_coding	LMO3	168.47	147.772	131.956	111.385	145.035	115.553
ENSG00000048544.6	2615.85	-0.16776	0.0674596	-2.48683	0.0128888	0.0349966	protein_coding	MRPS10	2633.51	2893.34	2771.78	2454.21	2312.51	2629.78
ENSG00000048649.13	2993.2	-0.355657	0.0631972	-5.62774	1.83e-08	1.18e-07	protein_coding	RSF1	3368.22	3495.14	3216.42	2647.96	2477.24	2754.22
ENSG00000048707.15	2288.35	-0.183472	0.0615847	-2.97918	0.00289024	0.00907594	protein_coding	VPS13D	2448.66	2446.81	2406.76	2233.31	2075.26	2119.31
ENSG00000048740.18	9595.87	0.0230664	0.0517455	0.445766	0.655767	0.795549	protein_coding	CELF2	9333.68	9925.38	9296.41	9684.86	9289.42	10045.5
ENSG00000048828.17	3990.76	-0.0499811	0.0529306	-0.944276	0.345029	0.522876	protein_coding	FAM120A	4014.02	4075.52	4090.62	4038.87	3879.25	3846.26
ENSG00000048991.16	3446.55	0.0156461	0.0602431	0.259717	0.795082	0.887072	protein_coding	R3HDM1	3429.06	3537.97	3316.1	3541.85	3263.29	3591.02
ENSG00000049089.15	212.164	-1.03047	0.156158	-6.59891	4.14e-11	3.42e-10	protein_coding	COL9A2	278.443	275.199	301.203	143.209	144.14	130.791
ENSG00000049130.15	0.23905	-1.46974	4.0622	-0.361808	0.717495	NA	protein_coding	KITLG	0	0	1.4343	0	0	0
ENSG00000049167.14	286.884	-0.0134692	0.142374	-0.0946039	0.924629	0.962097	protein_coding	ERCC8	321.73	278.412	264.628	278.93	261.422	316.183
ENSG00000049192.15	21.4197	-0.870387	0.473822	-1.83695	0.0662173	0.145475	protein_coding	ADAMTS6	29.2482	29.9828	23.6659	14.0401	12.5339	19.0472
ENSG00000049239.12	1.18603	-2.51067	2.12495	-1.18152	0.237396	NA	protein_coding	H6PD	1.16993	2.14163	2.8686	0.936007	0	0
ENSG00000049245.13	3481.64	0.127079	0.0567695	2.23851	0.0251877	0.0632568	protein_coding	VAMP3	3308.56	3424.46	3254.43	3776.79	3534.56	3591.02
ENSG00000049246.14	1694.77	0.444183	0.0677607	6.55517	5.56e-11	4.52e-10	protein_coding	PER3	1444.86	1474.51	1390.55	2023.65	1893.52	1941.54
ENSG00000049247.13	1.68882	-4.14288	2.13557	-1.93994	0.0523866	NA	protein_coding	UTS2	5.84964	4.28326	0	0	0	0
ENSG00000049249.8	35.5801	-3.63879	0.495587	-7.34238	2.1e-13	2.11e-12	protein_coding	TNFRSF9	67.8558	55.6823	74.5836	6.55205	6.26696	2.53962
ENSG00000049283.18	2.45737	1.60632	1.50377	1.0682	0.285431	0.458468	protein_coding	EPN3	1.16993	1.07081	1.4343	7.48805	3.58112	0
ENSG00000049323.16	7999.64	0.762019	0.0528304	14.4239	3.66e-47	2.12e-45	protein_coding	LTBP1	5628.52	6149.69	6021.19	10180.9	9721.84	10295.6
ENSG00000049449.9	801.332	-0.381596	0.0859953	-4.43741	9.1e-06	4.29e-05	protein_coding	RCN1	889.145	910.192	918.669	682.349	681.308	726.332
ENSG00000049540.17	2.32046	0.234072	1.72447	0.135735	0.892031	0.943161	protein_coding	ELN	0	4.28326	2.15145	7.48805	0	0
ENSG00000049541.11	1404.18	-0.762257	0.0769156	-9.9103	3.76e-23	7.1e-22	protein_coding	RFC2	1743.19	1704.74	1849.53	965.959	1088.66	1072.99
ENSG00000049618.23	4470.39	0.465736	0.0600774	7.75228	9.03e-15	1.01e-13	protein_coding	ARID1B	3789.4	3578.66	3896.99	5482.19	5162.18	4912.9
ENSG00000049656.14	5184.94	0.143739	0.0525943	2.73297	0.00627658	0.0183343	protein_coding	CLPTM1L	4880.94	4844.36	5055.19	5394.21	5647.42	5287.49
ENSG00000049759.18	1898.3	-0.286979	0.0690742	-4.15465	3.26e-05	0.000142621	protein_coding	NEDD4L	2022.8	2155.55	2084.04	1696.04	1817.42	1613.93
ENSG00000049768.15	5.0089	-0.0916973	1.0388	-0.0882722	0.92966	0.96492	protein_coding	FOXP3	4.67971	2.14163	8.6058	10.2961	1.79056	2.53962
ENSG00000049769.13	4.27111	1.21249	1.0861	1.11637	0.264265	0.432667	protein_coding	PPP1R3F	2.33986	3.21244	2.15145	1.87201	7.16224	8.88868
ENSG00000049860.14	1214.54	-1.41758	0.0833903	-16.9993	8.31e-65	8.24e-63	protein_coding	HEXB	1732.66	1852.51	1716.86	600.916	703.69	680.619
ENSG00000049883.15	499.537	0.0783936	0.11493	0.682098	0.495177	0.669035	protein_coding	PTCD2	424.684	522.557	507.742	507.316	482.556	552.368
ENSG00000050030.15	0.595988	-2.6774	3.02257	-0.885803	0.375724	NA	protein_coding	NEXMIF	0	2.14163	1.4343	0	0	0
ENSG00000050130.18	801.657	0.0239773	0.0922202	0.26	0.794863	0.887042	protein_coding	JKAMP	817.779	839.518	729.341	769.398	812.019	841.885
ENSG00000050165.17	3.80355	-1.57586	1.28842	-1.22309	0.221295	0.37849	protein_coding	DKK3	4.67971	5.35407	7.1715	5.61604	0	0
ENSG00000050327.15	0.890306	0.536896	2.23222	0.240521	0.809926	NA	protein_coding	ARHGEF5	1.16993	1.07081	0	0.936007	0.89528	1.26981
ENSG00000050344.9	462.768	-0.700609	0.111607	-6.27745	3.44e-10	2.62e-09	protein_coding	NFE2L3	522.958	596.443	598.103	350.067	350.95	358.087
ENSG00000050393.11	2538.19	0.0275273	0.0614223	0.448164	0.654035	0.794492	protein_coding	MCUR1	2413.56	2592.44	2532.26	2515.05	2513.05	2662.79
ENSG00000050405.13	2260.28	0.361402	0.0780403	4.63097	3.64e-06	1.81e-05	protein_coding	LIMA1	1820.41	2229.44	1886.1	2591.8	2418.15	2615.81
ENSG00000050426.16	2031.24	0.408877	0.0634035	6.44881	1.13e-10	8.94e-10	protein_coding	LETMD1	1736.17	1798.97	1702.51	2378.39	2264.16	2307.25
ENSG00000050438.17	98.6181	-1.04929	0.245753	-4.26968	1.96e-05	8.85e-05	protein_coding	SLC4A8	120.503	138.135	140.561	48.6724	84.1563	59.6811
ENSG00000050555.18	0.768508	-1.75075	2.46078	-0.711461	0.476799	NA	protein_coding	LAMC3	1.16993	1.07081	1.4343	0.936007	0	0
ENSG00000050628.20	3009.54	-0.949189	0.0640568	-14.8179	1.12e-49	7.05e-48	protein_coding	PTGER3	3723.88	4130.13	4036.84	1976.85	2029.6	2159.95
ENSG00000050730.16	0.417519	-2.17668	3.48564	-0.624472	0.532318	NA	protein_coding	TNIP3	0	1.07081	1.4343	0	0	0
ENSG00000050748.17	1373.5	-0.723528	0.0842623	-8.58662	8.96e-18	1.23e-16	protein_coding	MAPK9	1630.88	1870.71	1628.65	1030.54	961.53	1118.7
ENSG00000050767.17	13.6411	-0.339236	0.603688	-0.561939	0.574158	0.734798	protein_coding	COL23A1	11.6993	13.9206	20.0802	17.7841	10.7434	7.61886
ENSG00000050820.17	70.9078	-1.71097	0.298368	-5.73444	9.78e-09	6.47e-08	protein_coding	BCAR1	131.032	97.4441	98.9667	36.5043	41.1829	20.317
ENSG00000051009.10	359.984	-0.263661	0.127317	-2.0709	0.0383684	0.091304	protein_coding	FAM160A2	412.984	350.156	413.796	303.266	333.044	346.658
ENSG00000051108.15	839.014	-0.577461	0.0846729	-6.8199	9.11e-12	7.98e-11	protein_coding	HERPUD1	985.079	1002.28	1024.81	653.333	671.46	697.126
ENSG00000051128.19	1.71899	-0.167469	1.66927	-0.100325	0.920087	NA	protein_coding	HOMER3	1.16993	2.14163	2.15145	0	3.58112	1.26981
ENSG00000051180.17	1665.3	-0.172541	0.0676319	-2.55117	0.0107361	0.0297295	protein_coding	RAD51	1725.64	1851.44	1718.29	1553.77	1575.69	1566.95
ENSG00000051341.14	1129.34	-0.39609	0.0753814	-5.25448	1.48e-07	8.65e-07	protein_coding	POLQ	1265.86	1321.38	1264.34	977.191	991.074	956.168
ENSG00000051382.8	8817.6	0.355106	0.0562669	6.31109	2.77e-10	2.13e-09	protein_coding	PIK3CB	7677.07	8173.52	7364.41	10070.5	9381.63	10238.5
ENSG00000051523.11	2837.27	0.136828	0.0948988	1.44183	0.14935	0.280848	protein_coding	CYBA	2814.85	2235.86	3056.49	2882.9	3285.68	2747.87
ENSG00000051596.9	1752.86	-0.525093	0.0693475	-7.57192	3.68e-14	3.92e-13	protein_coding	THOC3	1956.12	2112.72	2136.39	1438.64	1487.95	1385.36
ENSG00000051620.11	1028	-0.631545	0.086486	-7.30228	2.83e-13	2.82e-12	protein_coding	HEBP2	1159.4	1336.38	1249.99	816.198	756.511	849.503
ENSG00000051825.14	2103.62	-0.240957	0.0680891	-3.53884	0.000401884	0.00148996	protein_coding	MPHOSPH9	2263.81	2366.5	2204.52	1941.28	1807.57	2038.05
ENSG00000052126.14	879.259	-1.61967	0.0986813	-16.4132	1.54e-60	1.36e-58	protein_coding	PLEKHA5	1343.08	1416.69	1222.74	480.171	400.19	412.689
ENSG00000052344.16	3.86614	0.558138	1.14643	0.486848	0.626366	0.775417	protein_coding	PRSS8	2.33986	6.42489	0.71715	4.68003	2.68584	6.34905
ENSG00000052723.11	1931.96	-0.793052	0.0801998	-9.88845	4.67e-23	8.81e-22	protein_coding	SIKE1	2431.11	2712.37	2207.39	1426.47	1346.5	1467.9
ENSG00000052749.13	3287.37	0.472748	0.0571861	8.26684	1.38e-16	1.74e-15	protein_coding	RRP12	2792.62	2630.99	2835.61	3806.74	3888.2	3770.07
ENSG00000052795.13	1396.02	-0.619026	0.0793207	-7.80408	5.99e-15	6.77e-14	protein_coding	FNIP2	1668.32	1745.43	1658.77	1187.79	1000.92	1114.89
ENSG00000052802.13	1520.71	-2.07336	0.0791987	-26.1792	4.59e-151	2.32e-148	protein_coding	MSMO1	2421.75	2642.77	2307.79	572.836	581.036	598.081
ENSG00000052841.15	1908.9	-0.287078	0.0681046	-4.21525	2.49e-05	0.000111251	protein_coding	TTC17	2014.62	2149.12	2131.37	1821.47	1682.23	1654.56
ENSG00000052850.7	1263.88	-0.367843	0.0802035	-4.58637	4.51e-06	2.21e-05	protein_coding	ALX4	1426.14	1365.29	1482.35	1189.66	1097.61	1022.2
ENSG00000053108.17	14.128	-0.563328	0.573659	-0.981991	0.326104	0.503283	protein_coding	FSTL4	17.5489	20.3455	12.9087	12.1681	11.6386	10.1585
ENSG00000053254.15	488.407	-1.46844	0.123852	-11.8564	1.99e-32	6.18e-31	protein_coding	FOXN3	687.917	755.995	704.958	224.642	247.097	309.834
ENSG00000053328.8	2.35597	0.210928	1.49338	0.141242	0.887679	0.94038	protein_coding	METTL24	2.33986	4.28326	0	2.80802	0.89528	3.80943
ENSG00000053371.12	1343.12	-0.307149	0.0842021	-3.64776	0.000264535	0.00101129	protein_coding	AKR7A2	1571.21	1312.82	1572.71	1223.36	1225.64	1152.99
ENSG00000053372.5	5435.54	0.631974	0.0501133	12.6109	1.84e-36	6.95e-35	protein_coding	MRTO4	4143.88	4348.58	4295.73	6554.86	6566.88	6703.33
ENSG00000053438.10	5.22324	-0.324733	1.03488	-0.313789	0.753681	0.862015	protein_coding	NNAT	7.01957	6.42489	4.3029	3.74403	9.84808	0
ENSG00000053501.13	914.849	0.153437	0.084867	1.80798	0.0706103	0.153477	protein_coding	USE1	850.537	850.226	897.872	937.879	1026.89	925.692
ENSG00000053524.12	156.096	-1.29384	0.197704	-6.54437	5.97e-11	4.86e-10	protein_coding	MCF2L2	186.018	252.712	227.337	103.897	90.4232	76.1886
ENSG00000053702.15	61.5892	-0.38046	0.296436	-1.28345	0.199335	0.349687	protein_coding	NRIP2	50.3069	73.8862	83.9065	59.9044	45.6593	55.8717
ENSG00000053747.16	1.61823	-0.263831	1.74178	-0.151472	0.879603	NA	protein_coding	LAMA3	3.50978	1.07081	0.71715	1.87201	0	2.53962
ENSG00000053770.12	945.195	0.241431	0.0921373	2.62034	0.00878434	0.0248412	protein_coding	AP5M1	808.42	946.6	844.803	1113.85	969.588	987.913
ENSG00000053900.10	879.586	-0.238206	0.084692	-2.81262	0.00491402	0.0147118	protein_coding	ANAPC4	927.753	1000.14	927.992	775.95	816.495	829.186
ENSG00000053918.16	3.77027	1.36465	1.12189	1.21638	0.22384	0.381399	protein_coding	KCNQ1	1.16993	2.14163	2.8686	5.61604	4.4764	6.34905
ENSG00000054116.12	2321.6	-0.0634738	0.0653517	-0.971265	0.331416	0.508911	protein_coding	TRAPPC3	2330.5	2429.68	2361.57	2382.14	2308.93	2116.77
ENSG00000054118.15	9816.64	0.169602	0.0495829	3.42057	0.000624895	0.00223707	protein_coding	THRAP3	9531.4	9081.58	9107.09	10455.2	9998.48	10726.1
ENSG00000054148.17	1181.28	-0.160229	0.100303	-1.59744	0.110167	0.219957	protein_coding	PHPT1	1245.97	1094.37	1398.44	1022.12	1252.5	1074.26
ENSG00000054179.12	4.34326	-0.992134	1.11758	-0.887752	0.374674	0.554274	protein_coding	ENTPD2	10.5293	5.35407	1.4343	1.87201	1.79056	5.07924
ENSG00000054219.11	255.767	-0.107461	0.155933	-0.689145	0.490732	0.6654	protein_coding	LY75	277.273	277.341	240.962	261.146	202.333	275.549
ENSG00000054267.22	2385.25	0.0837934	0.0673475	1.2442	0.213428	0.368441	protein_coding	ARID4B	2381.97	2365.43	2200.22	2389.63	2348.32	2625.97
ENSG00000054277.14	11.5182	-1.10529	0.727974	-1.51831	0.128936	0.249504	protein_coding	OPN3	9.35942	24.6287	13.6258	12.1681	8.05752	1.26981
ENSG00000054282.16	617.606	-0.15368	0.104031	-1.47726	0.139607	0.265894	protein_coding	SDCCAG8	653.99	675.684	623.203	650.525	537.168	565.066
ENSG00000054356.14	4.85373	1.6206	1.05087	1.54215	0.123038	0.240143	protein_coding	PTPRN	3.50978	3.21244	0.71715	11.2321	5.37168	5.07924
ENSG00000054392.13	4.5711	3.79066	1.37378	2.75929	0.00579267	0.0170683	protein_coding	HHAT	0	1.07081	0.71715	11.2321	8.05752	6.34905
ENSG00000054523.17	2640.15	-1.20752	0.0588277	-20.5263	1.25e-93	2.15e-91	protein_coding	KIF1B	3705.16	3691.1	3661.05	1599.64	1634.78	1549.17
ENSG00000054598.8	422.644	0.33299	0.143305	2.32365	0.0201445	0.0519453	protein_coding	FOXC1	303.011	361.935	454.673	457.707	525.529	433.005
ENSG00000054611.14	624.46	0.52899	0.0960581	5.50698	3.65e-08	2.28e-07	protein_coding	TBC1D22A	501.899	519.345	513.479	751.613	764.569	695.856
ENSG00000054654.16	79.0678	-1.79577	0.286733	-6.26289	3.78e-10	2.86e-09	protein_coding	SYNE2	97.104	122.073	148.45	43.9923	25.9631	36.8245
ENSG00000054690.13	9.08314	-0.585094	0.715519	-0.817719	0.413517	0.5936	protein_coding	PLEKHH1	11.6993	8.56651	12.1915	5.61604	6.26696	10.1585
ENSG00000054793.13	1.72154	-0.0683335	1.69671	-0.0402741	0.967875	NA	protein_coding	ATP9A	4.67971	0	0.71715	1.87201	1.79056	1.26981
ENSG00000054796.12	0.178469	-0.880415	4.08047	-0.215763	0.829173	NA	protein_coding	SPO11	0	1.07081	0	0	0	0
ENSG00000054803.3	0.314513	-1.74182	3.92912	-0.443309	0.657542	NA	protein_coding	CBLN4	1.16993	0	0.71715	0	0	0
ENSG00000054938.15	0.767471	1.68867	2.65266	0.636594	0.524389	NA	protein_coding	CHRDL2	1.16993	0	0	0	0.89528	2.53962
ENSG00000054965.10	1470.79	-0.527959	0.0695533	-7.59071	3.18e-14	3.42e-13	protein_coding	FAM168A	1682.36	1746.5	1781.4	1196.22	1231.01	1187.27
ENSG00000054967.13	1218.89	0.31153	0.0876973	3.55233	0.00038183	0.00142126	protein_coding	RELT	1055.27	1022.63	1184.73	1374.99	1450.35	1225.37
ENSG00000054983.17	1112.13	-0.31778	0.0803972	-3.95263	7.73e-05	0.000320347	protein_coding	GALC	1165.25	1320.31	1216.29	1011.82	959.74	999.341
ENSG00000055044.11	6745.46	0.0488714	0.0485622	1.00637	0.31424	0.490514	protein_coding	NOP58	6708.36	6642.26	6541.84	6807.58	6716.39	7056.34
ENSG00000055070.17	5362.28	0.326875	0.0618835	5.2821	1.28e-07	7.51e-07	protein_coding	SZRD1	4899.66	4374.28	4997.82	6002.61	6195.33	5703.99
ENSG00000055118.14	5920.39	-0.693876	0.0797273	-8.70312	3.23e-18	4.57e-17	protein_coding	KCNH2	7059.34	6659.39	8234.32	4658.51	4876.59	4034.19
ENSG00000055130.16	3340.2	0.492617	0.0649564	7.5838	3.36e-14	3.59e-13	protein_coding	CUL1	2773.9	2979.01	2576.72	3935.91	3759.28	4016.41
ENSG00000055147.19	1021.98	-0.404934	0.0931063	-4.34916	1.37e-05	6.31e-05	protein_coding	FAM114A2	1121.96	1254.99	1115.89	950.983	778.893	909.185
ENSG00000055163.20	2643.14	-0.80371	0.0601672	-13.3579	1.06e-40	4.65e-39	protein_coding	CYFIP2	3269.95	3386.99	3423.67	1986.21	1856.81	1935.19
ENSG00000055208.19	4353.66	0.0723817	0.059491	1.21668	0.223725	0.381286	protein_coding	TAB2	4058.48	4524.19	4150.15	4566.78	4286.6	4535.76
ENSG00000055211.14	726.505	-0.853138	0.0998087	-8.54774	1.26e-17	1.71e-16	protein_coding	GINM1	849.367	990.503	962.415	512.932	482.556	561.256
ENSG00000055332.18	3714.73	0.268237	0.0667804	4.01671	5.9e-05	0.000249281	protein_coding	EIF2AK2	3170.5	3687.88	3252.99	4195.18	3867.61	4114.19
ENSG00000055483.19	2812.13	0.57681	0.0632283	9.12265	7.33e-20	1.14e-18	protein_coding	USP36	2334.01	2087.02	2348.67	3379.92	3358.19	3365
ENSG00000055609.18	2473.99	0.150054	0.0608638	2.46541	0.0136856	0.0369322	protein_coding	KMT2C	2353.89	2320.45	2360.14	2675.11	2481.71	2652.63
ENSG00000055732.13	1.87627	-1.38784	1.58263	-0.876921	0.38053	0.560199	protein_coding	MCOLN3	3.50978	3.21244	1.4343	0.936007	0.89528	1.26981
ENSG00000055917.15	5995.13	-0.2982	0.053806	-5.54212	2.99e-08	1.88e-07	protein_coding	PUM2	6441.62	6897.11	6495.94	5354.89	5195.31	5585.9
ENSG00000055950.16	1572.57	-0.170874	0.0778786	-2.19411	0.0282277	0.0699646	protein_coding	MRPL43	1516.23	1669.4	1807.94	1468.59	1528.24	1445.04
ENSG00000055955.16	1.14772	0.0351465	2.12711	0.0165231	0.986817	NA	protein_coding	ITIH4	2.33986	1.07081	0	0.936007	0	2.53962
ENSG00000055957.11	0.373457	-1.96242	3.67658	-0.533763	0.593506	NA	protein_coding	ITIH1	1.16993	1.07081	0	0	0	0
ENSG00000056050.7	1175.04	-0.688365	0.087861	-7.8347	4.7e-15	5.35e-14	protein_coding	HPF1	1371.16	1584.8	1392.71	925.711	820.971	954.898
ENSG00000056097.16	6337.33	0.111047	0.0518734	2.14074	0.0322951	0.0786004	protein_coding	ZFR	6225.18	6112.21	5943.74	6703.68	6296.5	6742.7
ENSG00000056277.16	226.472	-0.785717	0.161901	-4.85309	1.22e-06	6.4e-06	protein_coding	ZNF280C	258.554	323.386	277.537	182.521	144.14	172.694
ENSG00000056291.17	1.12244	-1.37753	2.27785	-0.604749	0.545346	NA	protein_coding	NPFFR2	3.50978	0	1.4343	0	1.79056	0
ENSG00000056487.16	1.39455	3.96475	2.07289	1.91267	0.0557901	NA	protein_coding	PHF21B	0	0	0	1.87201	2.68584	3.80943
ENSG00000056558.11	21.4342	-0.0706615	0.486917	-0.14512	0.884616	0.938682	protein_coding	TRAF1	25.7384	13.9206	25.8174	14.9761	21.4867	26.666
ENSG00000056586.16	1310.53	-0.141167	0.0855428	-1.65025	0.0988912	0.201816	protein_coding	RC3H2	1285.75	1452.02	1386.25	1384.35	1161.18	1193.62
ENSG00000056736.10	83.4108	0.00141808	0.237505	0.00597073	0.995236	0.997521	protein_coding	IL17RB	79.5551	92.09	78.8865	87.0486	84.1563	78.7283
ENSG00000056972.19	391.771	0.0936711	0.121553	0.770619	0.440933	0.618802	protein_coding	TRAF3IP2	416.494	379.068	344.232	394.995	423.467	392.372
ENSG00000056998.20	52.1305	-3.6245	0.408157	-8.88016	6.68e-19	9.87e-18	protein_coding	GYG2	102.954	100.657	85.3408	5.61604	8.05752	10.1585
ENSG00000057019.16	1131.65	-0.906833	0.0791055	-11.4636	2.01e-30	5.57e-29	protein_coding	DCBLD2	1455.39	1531.26	1439.32	773.142	756.511	834.266
ENSG00000057149.16	0.678671	-0.179036	2.61038	-0.0685861	0.945319	NA	protein_coding	SERPINB3	1.16993	1.07081	0	0.936007	0.89528	0
ENSG00000057252.13	1178.59	-0.208521	0.087181	-2.39181	0.0167654	0.0441497	protein_coding	SOAT1	1260.01	1313.89	1215.57	1151.29	965.111	1165.69
ENSG00000057294.14	204.963	-0.700268	0.174867	-4.00457	6.21e-05	0.000261293	protein_coding	PKP2	233.986	256.995	270.366	129.169	190.695	148.568
ENSG00000057468.7	2.85798	0.0276981	1.33214	0.0207921	0.983411	0.992263	protein_coding	MSH4	2.33986	1.07081	5.02005	6.55205	0.89528	1.26981
ENSG00000057593.13	0.539317	1.03618	3.01333	0.343866	0.730947	NA	protein_coding	F7	0	1.07081	0	0	0.89528	1.26981
ENSG00000057608.17	13523.8	0.19457	0.0550182	3.53646	0.000405528	0.00150275	protein_coding	GDI2	12367.3	13448.4	12025.2	14676.6	13783.7	14841.5
ENSG00000057657.17	34.6109	-0.846002	0.396888	-2.13159	0.0330404	0.0801301	protein_coding	PRDM1	58.4964	31.0536	44.4633	29.0162	26.8584	17.7774
ENSG00000057663.16	1241.23	-0.792995	0.0927202	-8.55257	1.2e-17	1.64e-16	protein_coding	ATG5	1508.04	1780.76	1432.87	842.406	913.185	970.135
ENSG00000057704.13	218.995	-1.14801	0.157826	-7.2739	3.49e-13	3.45e-12	protein_coding	TMCC3	326.41	306.253	273.951	142.273	134.292	130.791
ENSG00000057757.10	3545.05	0.397427	0.0537468	7.39444	1.42e-13	1.45e-12	protein_coding	PITHD1	2980.98	3115	3081.59	4020.15	4011.75	4060.85
ENSG00000057935.13	1197.01	-0.635028	0.0771068	-8.23569	1.79e-16	2.24e-15	protein_coding	MTA3	1422.63	1518.41	1427.13	966.895	890.803	956.168
ENSG00000058056.9	1078.57	-1.04658	0.0913168	-11.461	2.07e-30	5.72e-29	protein_coding	USP13	1377	1453.09	1529.68	789.99	641.02	680.619
ENSG00000058063.16	4947.9	-1.28479	0.060959	-21.0763	1.31e-98	2.45e-96	protein_coding	ATP11B	6820.68	7418.6	6806.47	2967.14	2693	2981.52
ENSG00000058085.14	1.42228	-1.57379	1.90053	-0.82808	0.407625	NA	protein_coding	LAMC2	3.50978	2.14163	0.71715	0	0.89528	1.26981
ENSG00000058091.17	1.75587	-0.158292	1.5696	-0.100849	0.919671	NA	protein_coding	CDK14	2.33986	1.07081	2.15145	2.80802	0.89528	1.26981
ENSG00000058262.10	8944.43	0.210024	0.044588	4.71033	2.47e-06	1.25e-05	protein_coding	SEC61A1	8290.11	8325.58	8268.02	9551.95	9610.83	9620.09
ENSG00000058272.19	5144.94	-0.431334	0.0648374	-6.65255	2.88e-11	2.41e-10	protein_coding	PPP1R12A	5839.11	6298.53	5585.88	4457.26	4050.24	4638.62
ENSG00000058335.15	1.37012	-1.48823	1.9128	-0.77804	0.436546	NA	protein_coding	RASGRF1	3.50978	1.07081	1.4343	0.936007	0	1.26981
ENSG00000058404.20	3.49208	-1.00933	1.31173	-0.769469	0.441615	0.619537	protein_coding	CAMK2B	2.33986	0	11.4744	2.80802	1.79056	2.53962
ENSG00000058453.17	1071.97	-1.16805	0.0856045	-13.6448	2.17e-42	1.02e-40	protein_coding	CROCC	1463.58	1403.84	1584.9	678.605	687.575	613.319
ENSG00000058600.16	2592.78	0.348565	0.0595064	5.85761	4.7e-09	3.21e-08	protein_coding	POLR3E	2270.83	2209.09	2361.57	2930.64	2933.83	2850.73
ENSG00000058668.14	4371.02	-0.736478	0.0602119	-12.2314	2.11e-34	7.28e-33	protein_coding	ATP2B4	5261.16	5750.27	5374.32	3329.38	3091.4	3419.6
ENSG00000058673.16	4.56149	-0.309489	0.991	-0.3123	0.754813	0.862828	protein_coding	ZC3H11A	3.50978	4.28326	7.1715	3.74403	3.58112	5.07924
ENSG00000058729.11	896.353	-0.074357	0.0974031	-0.763395	0.445228	0.622731	protein_coding	RIOK2	886.805	992.645	878.509	945.367	768.15	906.645
ENSG00000058799.15	652.578	-0.125674	0.104666	-1.20072	0.22986	0.388673	protein_coding	YIPF1	664.519	752.782	625.355	606.532	588.199	678.079
ENSG00000058804.12	4760.04	-0.286015	0.0657529	-4.34984	1.36e-05	6.29e-05	protein_coding	NDC1	5244.79	5635.69	4812.08	4354.3	4053.83	4459.58
ENSG00000058866.15	334.35	0.36972	0.126214	2.92931	0.00339712	0.0105105	protein_coding	DGKG	287.802	284.837	301.203	348.195	384.075	399.99
ENSG00000059122.16	713.852	-0.392324	0.108179	-3.62661	0.000287172	0.00109086	protein_coding	FLYWCH1	829.479	699.242	901.457	596.236	668.774	587.922
ENSG00000059145.18	420.258	-1.51311	0.13081	-11.5672	6.04e-31	1.74e-29	protein_coding	UNKL	566.245	603.939	696.353	195.625	243.516	215.868
ENSG00000059377.17	1058.63	0.3661	0.0816395	4.48435	7.31e-06	3.5e-05	protein_coding	TBXAS1	892.655	958.379	921.538	1170.01	1134.32	1274.89
ENSG00000059378.12	829.2	0.430346	0.0879219	4.89463	9.85e-07	5.24e-06	protein_coding	PARP12	720.675	733.508	667.667	914.479	992.865	946.009
ENSG00000059573.9	4784.31	0.047022	0.0515547	0.91208	0.361727	0.54051	protein_coding	ALDH18A1	4691.41	4779.04	4647.85	4716.54	4897.18	4973.85
ENSG00000059588.10	1120.32	0.0361772	0.076921	0.470316	0.638129	0.783539	protein_coding	TARBP1	1049.43	1147.91	1120.91	1136.31	1148.64	1118.7
ENSG00000059691.12	606.182	0.272074	0.0958263	2.83924	0.00452215	0.0136614	protein_coding	GATB	535.827	567.532	543.6	646.781	658.926	684.428
ENSG00000059728.11	531.471	1.26354	0.10574	11.9495	6.53e-33	2.09e-31	protein_coding	MXD1	295.992	305.182	334.192	773.142	741.291	739.03
ENSG00000059758.8	1373.97	-0.203547	0.0784862	-2.59341	0.00950292	0.0266695	protein_coding	CDK17	1428.48	1597.65	1386.25	1267.35	1234.59	1329.49
ENSG00000059769.20	132.21	0.364394	0.256611	1.42002	0.1556	0.290146	protein_coding	DNAJC25	67.8558	170.259	108.29	131.977	154.883	159.996
ENSG00000059804.16	9413.94	-0.0802951	0.0475794	-1.6876	0.0914878	0.189477	protein_coding	SLC2A3	9517.36	10036.7	9475.7	9260.85	9096.04	9096.92
ENSG00000059915.17	23.7726	-0.368836	0.464825	-0.793495	0.42749	0.606213	protein_coding	PSD	18.7188	35.3369	26.5345	17.7841	27.7537	16.5075
ENSG00000060069.16	1338.81	0.446577	0.079945	5.58605	2.32e-08	1.48e-07	protein_coding	CTDP1	1073.99	1090.09	1232.78	1573.43	1597.18	1465.36
ENSG00000060138.13	14741.2	0.280746	0.062262	4.5091	6.51e-06	3.13e-05	protein_coding	YBX3	12241	13254.5	14434.1	16005.7	17081	15430.7
ENSG00000060140.9	44.4958	0.419532	0.359146	1.16814	0.242751	0.405037	protein_coding	STYK1	44.4572	24.6287	45.1804	44.9283	67.146	40.6339
ENSG00000060237.17	18636	0.665537	0.0481161	13.8319	1.64e-43	8.08e-42	protein_coding	WNK1	14536.4	14138	14562.4	24017	22238.7	22323.3
ENSG00000060303.5	55.5473	0.538748	0.325169	1.65682	0.0975549	0.199613	processed_pseudogene	RPS17P5	50.3069	28.912	55.9377	50.5444	75.2035	72.3792
ENSG00000060339.14	4667.44	0.364521	0.0637268	5.72006	1.06e-08	7.01e-08	protein_coding	CCAR1	3839.7	4382.84	4016.76	5134	5046.69	5584.63
ENSG00000060491.16	1500.39	0.474939	0.0878195	5.40812	6.37e-08	3.85e-07	protein_coding	OGFR	1249.48	1203.6	1315.25	1712.89	1973.2	1547.9
ENSG00000060558.3	737.595	-0.736882	0.0959967	-7.67612	1.64e-14	1.8e-13	protein_coding	GNA15	974.55	860.935	933.012	567.22	581.932	507.924
ENSG00000060566.14	0.672851	2.92286	2.69729	1.08363	0.27853	NA	protein_coding	CREB3L3	0	0	0	1.87201	0.89528	1.26981
ENSG00000060642.10	326.626	0.286887	0.1241	2.31173	0.0207923	0.0533972	protein_coding	PIGV	297.162	285.907	299.769	358.491	367.96	350.468
ENSG00000060656.20	232.86	-0.69651	0.161011	-4.32585	1.52e-05	6.97e-05	protein_coding	PTPRU	300.671	240.933	320.566	167.545	171.894	195.551
ENSG00000060688.13	5466.28	-0.0400054	0.0513325	-0.779339	0.43578	0.613714	protein_coding	SNRNP40	5365.29	5597.15	5663.33	5428.84	5489.85	5253.21
ENSG00000060709.15	1.06199	-0.0686014	2.17538	-0.0315354	0.974843	NA	protein_coding	RIMBP2	1.16993	2.14163	0	0	1.79056	1.26981
ENSG00000060718.22	1.35189	-0.749077	1.85794	-0.403175	0.686819	NA	protein_coding	COL11A1	0	2.14163	2.8686	0.936007	0.89528	1.26981
ENSG00000060749.15	2051.31	-0.163027	0.0621375	-2.62366	0.00869914	0.0246271	protein_coding	QSER1	2171.39	2154.48	2175.83	1998.37	1897.99	1909.8
ENSG00000060762.19	696.631	-0.250762	0.0986801	-2.54117	0.0110484	0.0305109	protein_coding	MPC1	731.205	778.482	758.745	572.836	640.125	698.396
ENSG00000060971.18	525.848	0.413383	0.114417	3.61296	0.00030272	0.00114452	protein_coding	ACAA1	425.854	416.547	507.025	551.308	625.8	628.556
ENSG00000060982.15	8201.26	-0.199214	0.0577573	-3.44915	0.000562347	0.00203125	protein_coding	BCAT1	8474.96	9327.86	8494.64	7702.4	7223.12	7984.57
ENSG00000061273.18	6872.37	-0.641509	0.0723077	-8.87193	7.19e-19	1.06e-17	protein_coding	HDAC7	8336.9	7543.89	9244.78	5143.36	5808.57	5156.7
ENSG00000061337.15	0.327682	0.0813672	3.90558	0.0208336	0.983378	NA	protein_coding	LZTS1	0	1.07081	0	0	0.89528	0
ENSG00000061455.11	436.15	-1.28574	0.116678	-11.0196	3.07e-28	7.57e-27	protein_coding	PRDM6	584.964	632.851	638.263	274.25	245.307	241.264
ENSG00000061492.11	0.880575	0.582946	2.49959	0.233217	0.815593	NA	protein_coding	WNT8A	0	2.14163	0	1.87201	0	1.26981
ENSG00000061656.9	61.5743	-1.09011	0.291584	-3.73859	0.000185058	0.00072579	protein_coding	SPAG4	76.0453	82.4527	92.5123	47.7363	31.3348	39.3641
ENSG00000061676.15	2946.93	0.225257	0.0658793	3.41924	0.000627963	0.00224668	protein_coding	NCKAP1	2785.6	2823.74	2543.73	3100.99	3051.11	3376.43
ENSG00000061794.13	3507.52	0.0854217	0.0730576	1.16924	0.242308	0.404528	protein_coding	MRPS35	3250.06	3815.31	3148.29	3756.2	3442.35	3632.93
ENSG00000061918.13	1954.02	-0.246844	0.0808153	-3.05442	0.00225496	0.00723499	protein_coding	GUCY1B1	1970.16	2374	2017.34	1835.51	1664.32	1862.81
ENSG00000061936.9	2491.68	0.281373	0.0641344	4.38724	1.15e-05	5.35e-05	protein_coding	SFSWAP	2304.76	2093.44	2347.23	2696.64	2744.93	2763.11
ENSG00000061938.18	1956.39	0.10294	0.086055	1.19621	0.231613	0.391156	protein_coding	TNK2	1933.89	1667.26	2058.94	2146.26	2111.07	1820.91
ENSG00000061987.16	1537.31	-0.137893	0.0749503	-1.83979	0.0657985	0.144718	protein_coding	MON2	1616.84	1672.61	1542.59	1518.2	1353.66	1519.96
ENSG00000062038.14	0.178469	-0.880415	4.08047	-0.215763	0.829173	NA	protein_coding	CDH3	0	1.07081	0	0	0	0
ENSG00000062194.16	2889.61	0.0448403	0.059545	0.753049	0.451421	0.628452	protein_coding	GPBP1	2837.07	2960.8	2738.8	3011.13	2860.42	2929.45
ENSG00000062282.15	83.147	-1.72555	0.256918	-6.71634	1.86e-11	1.59e-10	protein_coding	DGAT2	127.522	135.993	120.481	38.3763	44.764	31.7453
ENSG00000062370.16	117.28	0.360039	0.203089	1.77281	0.0762604	0.163322	protein_coding	ZNF112	95.9341	103.869	107.572	136.657	119.967	139.679
ENSG00000062485.19	7607.54	0.201577	0.0493057	4.08831	4.35e-05	0.000187306	protein_coding	CS	7068.7	7153.04	7009.42	8413.76	7841.75	8158.53
ENSG00000062524.16	254.971	-0.28049	0.152674	-1.83719	0.066182	0.145411	protein_coding	LTK	257.384	267.704	312.677	203.113	257.841	231.106
ENSG00000062582.14	6.31388	-0.305793	0.838696	-0.364605	0.715406	0.837245	protein_coding	MRPS24	5.84964	6.42489	8.6058	6.55205	5.37168	5.07924
ENSG00000062598.18	606.182	0.169986	0.100665	1.68863	0.0912908	0.189237	protein_coding	ELMO2	545.186	594.302	571.569	688.901	597.151	639.985
ENSG00000062650.19	3699.25	0.101839	0.0622903	1.63492	0.102067	0.207059	protein_coding	WAPL	3618.59	3697.52	3389.97	3818.91	3616.03	4054.51
ENSG00000062716.13	2464.17	-0.304336	0.0678301	-4.48674	7.23e-06	3.46e-05	protein_coding	VMP1	2606.6	2874.07	2686.44	2281.05	2053.77	2283.12
ENSG00000062725.10	1778.33	-0.0202025	0.0696777	-0.289942	0.77186	0.873904	protein_coding	APPBP2	1705.75	1891.06	1774.23	1810.24	1689.39	1799.32
ENSG00000062822.13	4489.06	-0.315303	0.0770529	-4.09204	4.28e-05	0.000184422	protein_coding	POLD1	4930.07	4458.87	5543.57	4076.31	4257.05	3668.48
ENSG00000063015.19	3.60777	1.57023	1.32073	1.18891	0.234474	0.394729	protein_coding	SEZ6	4.67971	1.07081	0	10.2961	1.79056	3.80943
ENSG00000063046.17	27525.8	-0.126625	0.0433412	-2.92159	0.00348245	0.0107431	protein_coding	EIF4B	28914.8	28587.5	28694.6	26755.8	25468.9	26733.3
ENSG00000063127.15	4.37363	-0.673456	1.04784	-0.642709	0.520413	0.689795	protein_coding	SLC6A16	4.67971	6.42489	5.02005	0.936007	5.37168	3.80943
ENSG00000063169.10	445.944	0.578176	0.14098	4.10113	4.11e-05	0.000177784	protein_coding	BICRA	329.92	306.253	434.593	505.444	610.581	488.877
ENSG00000063176.15	815.874	1.47055	0.104999	14.0054	1.44e-44	7.45e-43	protein_coding	SPHK2	376.717	435.821	481.925	1184.98	1309.79	1106.01
ENSG00000063177.13	37120.2	0.467523	0.0507846	9.20601	3.38e-20	5.35e-19	protein_coding	RPL18	31192.6	30050.3	32229.4	41965.9	45605.5	41677.7
ENSG00000063180.9	89.4807	0.0635159	0.241543	0.262958	0.792583	0.885729	protein_coding	CA11	73.7054	85.6651	102.552	84.2406	105.643	85.0773
ENSG00000063241.8	2144.84	-0.0285725	0.082982	-0.344322	0.730604	0.846574	protein_coding	ISOC2	2177.24	1977.79	2344.36	2181.83	2300.87	1886.94
ENSG00000063244.12	10198.3	0.553537	0.0584414	9.47165	2.75e-21	4.7e-20	protein_coding	U2AF2	8247.99	7733.42	8812.34	12230.8	12637.8	11527.3
ENSG00000063245.14	3551.8	0.356207	0.154687	2.30276	0.0212926	0.0545438	protein_coding	EPN1	3323.76	2566.74	3455.95	3884.43	4449.54	3630.39
ENSG00000063322.14	1037.54	-0.548256	0.0829628	-6.60845	3.88e-11	3.21e-10	protein_coding	MED29	1202.69	1226.08	1270.07	839.598	903.337	783.473
ENSG00000063438.17	7.06081	0.317718	0.832901	0.381459	0.702863	0.828683	protein_coding	AHRR	2.33986	10.7081	5.7372	8.42406	6.26696	8.88868
ENSG00000063587.14	481.422	-0.672361	0.111173	-6.04789	1.47e-09	1.05e-08	protein_coding	ZNF275	574.434	600.727	598.103	333.218	385.865	396.181
ENSG00000063601.17	560.674	-0.418309	0.104515	-4.00238	6.27e-05	0.000263683	protein_coding	MTMR1	579.114	682.109	661.212	480.171	470.022	491.417
ENSG00000063660.9	2.73632	-0.145148	1.3716	-0.105824	0.915722	0.957572	protein_coding	GPC1	5.84964	0	2.8686	3.74403	2.68584	1.26981
ENSG00000063761.16	91.308	0.482638	0.239849	2.01226	0.0441925	0.103305	protein_coding	ADCK1	67.8558	80.3111	80.3208	92.6647	128.92	97.7754
ENSG00000063854.13	505.677	-0.447139	0.111818	-3.99882	6.37e-05	0.000267072	protein_coding	HAGH	590.813	557.894	603.123	415.587	478.079	388.562
ENSG00000063978.16	3939.21	1.06149	0.0548939	19.3371	2.62e-83	3.86e-81	protein_coding	RNF4	2567.99	2536.76	2553.77	5452.24	5417.34	5107.18
ENSG00000064012.21	1465.47	0.753421	0.0814341	9.2519	2.21e-20	3.53e-19	protein_coding	CASP8	987.419	1128.64	1152.46	1884.18	1709.98	1930.11
ENSG00000064042.18	486.617	-0.19486	0.117988	-1.65153	0.0986311	0.201444	protein_coding	LIMCH1	534.657	516.132	509.176	526.036	417.2	416.498
ENSG00000064102.15	2753.04	-0.517359	0.0648102	-7.98267	1.43e-15	1.7e-14	protein_coding	INTS13	3170.5	3442.67	3110.28	2294.15	2154.04	2346.61
ENSG00000064115.11	2656.42	-0.209888	0.0580823	-3.61363	0.000301944	0.00114251	protein_coding	TM7SF3	2849.94	2862.29	2838.48	2475.74	2527.37	2384.7
ENSG00000064195.7	0.715946	-0.462346	2.67902	-0.17258	0.862981	NA	protein_coding	DLX3	0	1.07081	1.4343	0	1.79056	0
ENSG00000064199.6	126.876	-1.49734	0.221448	-6.76156	1.37e-11	1.18e-10	protein_coding	SPA17	186.018	174.543	199.368	53.3524	59.0885	88.8868
ENSG00000064201.15	1205.88	0.756497	0.112586	6.71931	1.83e-11	1.56e-10	protein_coding	TSPAN32	751.094	835.235	1097.24	1388.1	1610.61	1552.98
ENSG00000064205.10	11.1594	0.530769	0.694247	0.764525	0.444555	0.622275	protein_coding	CCN5	12.8692	5.35407	9.32295	22.4642	8.05752	8.88868
ENSG00000064225.12	2.64	-1.19263	1.50838	-0.790672	0.429135	0.607644	protein_coding	ST3GAL6	4.67971	3.21244	2.8686	0	0	5.07924
ENSG00000064270.12	1.84841	1.44586	1.6387	0.882324	0.377601	0.557331	protein_coding	ATP2C2	2.33986	0	0.71715	2.80802	2.68584	2.53962
ENSG00000064300.9	23.2449	-2.08086	0.522928	-3.97925	6.91e-05	0.000288716	protein_coding	NGFR	36.2678	23.5579	53.0691	12.1681	8.05752	6.34905
ENSG00000064309.14	101.74	-1.50124	0.235944	-6.36267	1.98e-10	1.54e-09	protein_coding	CDON	135.712	144.56	169.247	49.6084	46.5545	64.7603
ENSG00000064313.12	2409.71	-0.336273	0.0669468	-5.023	5.09e-07	2.8e-06	protein_coding	TAF2	2639.36	2804.46	2621.18	2140.65	1991.1	2261.53
ENSG00000064393.16	5142.1	0.884948	0.0565524	15.6483	3.41e-55	2.52e-53	protein_coding	HIPK2	3758.98	3479.08	3603.68	6962.02	6683.26	6365.56
ENSG00000064419.13	3882.35	0.0190323	0.0523625	0.363472	0.716252	0.837596	protein_coding	TNPO3	3902.88	3861.36	3807.35	3968.67	3847.91	3905.94
ENSG00000064489.22	0.510062	2.51966	3.23516	0.778837	0.436076	NA	protein_coding	BORCS8-MEF2B	0	0	0	0	1.79056	1.26981
ENSG00000064490.14	1160.86	0.225351	0.0819829	2.74876	0.00598219	0.0175646	protein_coding	RFXANK	1151.21	994.786	1067.84	1263.61	1301.74	1186
ENSG00000064545.14	973.487	-0.562813	0.0910338	-6.18246	6.31e-10	4.67e-09	protein_coding	TMEM161A	1186.31	1048.33	1247.12	745.997	833.505	779.664
ENSG00000064547.14	168.138	-0.667273	0.197353	-3.38112	0.000721899	0.00255182	protein_coding	LPAR2	195.378	189.534	235.225	139.465	153.988	95.2358
ENSG00000064601.18	3280.25	2.27658	0.0698859	32.5757	9.06e-233	7.55e-230	protein_coding	CTSA	1097.39	1069.74	1195.49	5344.6	5856.92	5117.34
ENSG00000064607.17	2924.37	-0.36071	0.0659111	-5.47267	4.43e-08	2.73e-07	protein_coding	SUGP2	3081.59	3371.99	3405.03	2405.54	2590.04	2692
ENSG00000064651.14	634.379	-0.544923	0.107125	-5.08679	3.64e-07	2.03e-06	protein_coding	SLC12A2	650.48	790.261	814.682	522.292	497.775	530.781
ENSG00000064652.11	159.891	-0.410196	0.200351	-2.04738	0.0406204	0.0958513	protein_coding	SNX24	150.921	227.013	168.53	124.489	127.13	161.266
ENSG00000064655.19	0.194988	-0.880415	4.08047	-0.215763	0.829173	NA	protein_coding	EYA2	1.16993	0	0	0	0	0
ENSG00000064666.15	3007.56	-0.397573	0.0638087	-6.2307	4.64e-10	3.48e-09	protein_coding	CNN2	3355.35	3423.39	3483.2	2619.88	2761.04	2402.48
ENSG00000064687.12	1769.57	0.580494	0.0842523	6.88995	5.58e-12	4.99e-11	protein_coding	ABCA7	1330.21	1317.1	1602.83	2069.51	2268.64	2029.16
ENSG00000064692.19	0.781845	0.0744306	2.79786	0.0266026	0.978777	NA	protein_coding	SNCAIP	0	0	2.15145	0	0	2.53962
ENSG00000064703.12	1650.21	0.215114	0.0742201	2.89832	0.00375167	0.0115037	protein_coding	DDX20	1489.32	1626.57	1466.57	1656.73	1818.31	1843.77
ENSG00000064726.9	4309.22	-0.359222	0.057806	-6.21427	5.16e-10	3.85e-09	protein_coding	BTBD1	4656.31	5089.58	4780.52	3825.46	3617.82	3885.62
ENSG00000064763.11	2430.87	-1.05776	0.0677149	-15.6208	5.25e-55	3.85e-53	protein_coding	FAR2	3355.35	3445.88	3052.91	1617.42	1517.5	1596.15
ENSG00000064787.13	1.18603	-2.51067	2.12495	-1.18152	0.237396	NA	protein_coding	BCAS1	1.16993	2.14163	2.8686	0.936007	0	0
ENSG00000064835.10	0.417519	-2.17668	3.48564	-0.624472	0.532318	NA	protein_coding	POU1F1	0	1.07081	1.4343	0	0	0
ENSG00000064886.14	5.45194	0.288183	1.02802	0.280328	0.779226	0.877575	protein_coding	CHI3L2	0	7.4957	7.1715	6.55205	8.9528	2.53962
ENSG00000064932.16	1838.59	-0.160631	0.0947809	-1.69476	0.0901216	0.187263	protein_coding	SBNO2	1891.77	1761.49	2170.1	1778.41	1936.49	1493.3
ENSG00000064933.17	1393.58	-0.0959522	0.0772317	-1.24239	0.214091	0.36924	protein_coding	PMS1	1391.04	1477.72	1447.21	1359.08	1242.65	1443.77
ENSG00000064961.19	1194.82	-0.0789422	0.0753988	-1.04699	0.295102	0.469224	protein_coding	HMG20B	1227.25	1174.68	1279.4	1155.97	1186.25	1145.37
ENSG00000064989.13	6.00418	-0.762536	0.922143	-0.826917	0.408284	0.588535	protein_coding	CALCRL	4.67971	11.779	6.45435	4.68003	7.16224	1.26981
ENSG00000064995.17	1072.32	0.192534	0.0769271	2.50281	0.0123212	0.0336473	protein_coding	TAF11	1002.63	1022.63	978.193	1171.88	1111.94	1146.64
ENSG00000064999.15	1144.7	-0.367226	0.0810361	-4.53163	5.85e-06	2.83e-05	protein_coding	ANKS1A	1248.31	1236.79	1379.08	1001.53	956.159	1046.32
ENSG00000065000.17	5627.12	0.550933	0.0598134	9.21086	3.24e-20	5.13e-19	protein_coding	AP3D1	4664.5	4247.92	4783.39	6698.06	6971.54	6397.31
ENSG00000065029.15	1494.6	-0.500784	0.073261	-6.83562	8.17e-12	7.18e-11	protein_coding	ZNF76	1702.24	1704.74	1847.38	1267.35	1271.3	1174.57
ENSG00000065054.14	153.751	-1.17115	0.187927	-6.23196	4.61e-10	3.46e-09	protein_coding	SLC9A3R2	204.737	207.738	227.337	99.2167	104.748	78.7283
ENSG00000065057.8	441.614	-0.482483	0.124125	-3.88708	0.000101458	0.000412988	protein_coding	NTHL1	548.696	432.609	562.246	376.275	367.96	361.896
ENSG00000065060.17	2004.95	-0.062369	0.0644705	-0.967404	0.333342	0.511084	protein_coding	UHRF1BP1	2045.03	2008.85	2088.34	2013.35	1872.92	2001.22
ENSG00000065135.11	4765.41	0.0456253	0.0716466	0.636811	0.524248	0.693053	protein_coding	GNAI3	4620.04	5154.9	4298.6	5164.89	4496.99	4857.03
ENSG00000065150.19	15354.4	0.424194	0.051883	8.17597	2.93e-16	3.62e-15	protein_coding	IPO5	12693.7	13877.8	12767.4	17633.4	16989.7	18164.6
ENSG00000065154.11	7077.46	-0.705988	0.056852	-12.418	2.09e-35	7.52e-34	protein_coding	OAT	8679.69	9312.87	8332.57	5341.79	5197.99	5599.87
ENSG00000065183.16	4996.29	0.14177	0.0541206	2.61952	0.00880529	0.0248914	protein_coding	WDR3	4724.17	4905.4	4624.18	5378.29	5025.2	5320.51
ENSG00000065243.20	1692.82	-0.2795	0.0708251	-3.94634	7.94e-05	0.000328234	protein_coding	PKN2	1834.45	1947.81	1786.42	1566.88	1446.77	1574.57
ENSG00000065268.10	1925.66	-0.364787	0.0825532	-4.41881	9.92e-06	4.65e-05	protein_coding	WDR18	2219.35	1972.44	2313.53	1667.96	1850.54	1530.12
ENSG00000065308.5	2108.14	0.360168	0.0607032	5.93327	2.97e-09	2.07e-08	protein_coding	TRAM2	1847.32	1854.65	1836.62	2374.65	2333.1	2402.48
ENSG00000065320.9	574.291	-0.618326	0.111236	-5.55871	2.72e-08	1.72e-07	protein_coding	NTN1	749.924	602.868	734.362	454.899	474.498	429.196
ENSG00000065328.16	2908.61	-0.305649	0.0632171	-4.8349	1.33e-06	6.97e-06	protein_coding	MCM10	3155.29	3329.16	3164.07	2778.07	2487.98	2537.08
ENSG00000065357.20	989.282	-0.531657	0.0835179	-6.36578	1.94e-10	1.51e-09	protein_coding	DGKA	1121.96	1216.44	1171.11	862.998	786.055	777.124
ENSG00000065361.15	53.1484	-1.75664	0.316219	-5.55514	2.77e-08	1.75e-07	protein_coding	ERBB3	77.2152	82.4527	86.7751	25.2722	26.8584	20.317
ENSG00000065413.20	43.6175	-1.75477	0.382028	-4.59329	4.36e-06	2.15e-05	protein_coding	ANKRD44	59.6663	74.957	68.1292	30.8882	17.9056	10.1585
ENSG00000065427.14	8087.08	0.228611	0.0464462	4.92207	8.56e-07	4.58e-06	protein_coding	KARS	7404.47	7563.16	7378.04	8863.98	8735.24	8577.57
ENSG00000065457.10	263.717	0.117296	0.147013	0.797865	0.424949	0.603594	protein_coding	ADAT1	239.835	282.695	235.942	254.594	263.212	306.024
ENSG00000065485.20	1355.65	0.221558	0.071066	3.11763	0.00182311	0.00596013	protein_coding	PDIA5	1295.11	1231.44	1229.91	1484.51	1428.87	1464.09
ENSG00000065491.8	1300.94	-0.123754	0.0801646	-1.54375	0.122649	0.239585	protein_coding	TBC1D22B	1334.89	1389.92	1344.66	1342.23	1134.32	1259.65
ENSG00000065518.8	3444.65	-0.353447	0.0537214	-6.57926	4.73e-11	3.87e-10	protein_coding	NDUFB4	3851.4	3902.05	3838.9	3030.79	2970.54	3074.21
ENSG00000065526.11	8707.86	0.324719	0.0506103	6.41608	1.4e-10	1.1e-09	protein_coding	SPEN	7555.39	7768.76	7870	10137.9	9361.04	9554.06
ENSG00000065534.18	2844.41	1.08002	0.0635473	16.9955	8.87e-65	8.76e-63	protein_coding	MYLK	1782.97	1941.39	1758.45	4003.3	3716.31	3864.03
ENSG00000065548.18	5503.97	0.0623358	0.063425	0.982827	0.325693	0.502954	protein_coding	ZC3H15	5261.16	5840.22	5054.47	5644.12	5348.4	5875.41
ENSG00000065559.15	619.047	0.0868689	0.108276	0.802295	0.422382	0.601017	protein_coding	MAP2K4	542.846	634.993	623.203	713.237	607	593.002
ENSG00000065600.12	862.041	-1.27397	0.0883954	-14.4122	4.34e-47	2.51e-45	protein_coding	TMEM206	1198.01	1201.45	1260.03	481.107	538.958	492.687
ENSG00000065609.14	48.0026	-3.30547	0.407851	-8.1046	5.29e-16	6.43e-15	protein_coding	SNAP91	83.0649	92.09	86.058	12.1681	4.4764	10.1585
ENSG00000065613.14	3081.28	-0.0635142	0.0650766	-0.975992	0.329068	0.506506	protein_coding	SLK	3066.38	3333.44	3047.17	3140.3	2814.76	3085.64
ENSG00000065615.14	3483.72	0.0208546	0.0676358	0.308337	0.757826	0.864582	protein_coding	CYB5R4	3406.83	3743.57	3226.46	3584.91	3300	3640.55
ENSG00000065618.20	5.25601	0.35316	0.969742	0.36418	0.715724	0.83728	protein_coding	COL17A1	5.84964	4.28326	3.58575	2.80802	3.58112	11.4283
ENSG00000065621.15	13.3921	0.608701	0.625918	0.972494	0.330805	0.50834	protein_coding	GSTO2	14.0391	9.63733	8.6058	24.3362	16.115	7.61886
ENSG00000065665.21	92.8799	-0.347747	0.233895	-1.48677	0.137077	0.261995	protein_coding	SEC61A2	120.503	95.3025	96.8152	72.0725	91.3185	81.2679
ENSG00000065675.14	2887.74	0.540845	0.0612185	8.83467	1e-18	1.46e-17	protein_coding	PRKCQ	2305.93	2300.11	2446.2	3438.89	3272.25	3563.09
ENSG00000065717.15	0.542795	1.23353	3.23131	0.381742	0.702652	NA	protein_coding	TLE2	0	0	0.71715	0	0	2.53962
ENSG00000065802.12	696.319	-0.898406	0.0942759	-9.52954	1.58e-21	2.74e-20	protein_coding	ASB1	905.524	900.555	910.78	453.027	486.137	521.892
ENSG00000065809.13	275.695	-0.738861	0.143952	-5.13268	2.86e-07	1.61e-06	protein_coding	FAM107B	328.75	387.635	317.697	202.177	196.962	220.947
ENSG00000065833.9	1.40919	-0.771426	2.00834	-0.384111	0.700896	NA	protein_coding	ME1	0	5.35407	0	0.936007	0.89528	1.26981
ENSG00000065882.16	3409.11	-0.0482241	0.0570401	-0.845441	0.397864	0.578495	protein_coding	TBC1D1	3330.78	3438.38	3624.48	3324.7	3366.25	3370.08
ENSG00000065883.16	1532.48	0.202315	0.0709549	2.85131	0.00435389	0.0131992	protein_coding	CDK13	1485.81	1444.53	1348.96	1680.13	1608.82	1626.63
ENSG00000065911.12	10887.4	-0.173989	0.0525728	-3.3095	0.000934641	0.00323902	protein_coding	MTHFD2	11248.9	12252.3	11128	10206.2	9985.05	10503.9
ENSG00000065923.10	440.529	0.299121	0.116135	2.57563	0.0100059	0.0279165	protein_coding	SLC9A7	375.547	387.635	418.816	452.091	474.498	534.59
ENSG00000065970.9	1191.6	0.820001	0.076978	10.6524	1.7e-26	3.82e-25	protein_coding	FOXJ2	843.518	860.935	879.226	1590.28	1446.77	1528.85
ENSG00000065978.19	95640.5	0.265335	0.0466327	5.68989	1.27e-08	8.3e-08	protein_coding	YBX1	83656.8	87045.4	89906.2	103677	108090	101468
ENSG00000065989.16	2253.68	-0.226717	0.0681273	-3.32784	0.000875215	0.00304802	protein_coding	AC011529.1	2455.68	2282.98	2553.05	2087.3	2171.05	1972.02
ENSG00000066027.12	1994.38	0.551507	0.0691346	7.97729	1.5e-15	1.77e-14	protein_coding	PPP2R5A	1538.45	1626.57	1686.74	2504.75	2354.59	2255.18
ENSG00000066032.18	3.06785	-0.121005	1.26659	-0.0955366	0.923889	0.961603	protein_coding	CTNNA2	4.67971	2.14163	2.8686	6.55205	0.89528	1.26981
ENSG00000066044.15	6310.33	0.0331258	0.0586004	0.565283	0.571881	0.732677	protein_coding	ELAVL1	5881.23	6100.43	6726.15	6533.33	6340.37	6280.48
ENSG00000066056.14	7812.67	-1.18289	0.0638139	-18.5365	1.05e-76	1.36e-74	protein_coding	TIE1	10686.1	10332.3	11528.2	4809.2	5131.74	4388.47
ENSG00000066084.13	3379.67	0.474113	0.0549121	8.63404	5.92e-18	8.26e-17	protein_coding	DIP2B	2856.96	2811.96	2818.4	3993.94	3812.1	3984.67
ENSG00000066117.14	6115.24	-0.0263806	0.0489677	-0.538735	0.59007	0.747112	protein_coding	SMARCD1	6281.34	5999.77	6232.75	6122.42	6056.57	5998.59
ENSG00000066135.13	1172.6	-0.137382	0.0779735	-1.76191	0.0780847	0.166571	protein_coding	KDM4A	1193.33	1180.04	1308.08	1125.08	1091.35	1137.75
ENSG00000066136.20	4224.06	0.386244	0.0526389	7.33762	2.17e-13	2.18e-12	protein_coding	NFYC	3675.91	3558.32	3749.98	4744.62	4861.37	4754.17
ENSG00000066185.13	10.0546	-0.298726	0.679969	-0.439324	0.660427	0.799425	protein_coding	ZMYND12	10.5293	7.4957	15.0601	10.2961	8.05752	8.88868
ENSG00000066230.11	260.81	0.304371	0.15278	1.99222	0.046347	0.107504	protein_coding	SLC9A3	270.253	199.171	231.639	266.762	315.138	281.898
ENSG00000066248.15	74.4104	-0.143362	0.302203	-0.47439	0.635222	0.781533	protein_coding	NGEF	83.0649	57.824	93.9466	68.3285	97.5855	45.7132
ENSG00000066279.18	5294.39	-0.741632	0.0648879	-11.4294	2.98e-30	8.2e-29	protein_coding	ASPM	6607.75	6904.61	6361.12	3973.35	3624.99	4294.5
ENSG00000066294.14	5773.35	0.995539	0.0614658	16.1966	5.33e-59	4.55e-57	protein_coding	CD84	3803.43	4132.27	3638.1	7942.95	7251.76	7871.56
ENSG00000066322.15	4012.41	0.186321	0.0647766	2.87637	0.00402282	0.0122675	protein_coding	ELOVL1	3784.72	3524.05	3952.93	4333.71	4503.26	3975.78
ENSG00000066336.11	3581.7	-0.0450029	0.0811772	-0.554378	0.57932	0.738939	protein_coding	SPI1	3624.44	3324.88	3964.4	3512.83	3928.49	3135.16
ENSG00000066379.15	619.338	-0.155653	0.0958768	-1.62347	0.104489	0.210949	protein_coding	ZNRD1	653.99	659.622	644.718	554.116	610.581	593.002
ENSG00000066382.16	8.28471	-0.758717	0.786317	-0.9649	0.334595	0.512476	protein_coding	MPPED2	10.5293	11.779	8.6058	4.68003	2.68584	11.4283
ENSG00000066405.13	5.70764	-4.03714	1.31687	-3.06571	0.00217152	0.00698745	protein_coding	CLDN18	7.01957	13.9206	11.4744	0.936007	0.89528	0
ENSG00000066422.4	3351.82	0.115184	0.0810305	1.42149	0.155174	0.289512	protein_coding	ZBTB11	2973.96	3600.08	3077.29	3442.63	3171.98	3844.99
ENSG00000066427.22	729.51	-0.207837	0.10201	-2.03741	0.0416088	0.0979258	protein_coding	ATXN3	796.721	823.456	725.039	691.709	599.837	740.3
ENSG00000066455.13	846.653	-0.191561	0.0950657	-2.01504	0.0439005	0.102666	protein_coding	GOLGA5	917.223	966.945	824.722	807.774	725.176	838.075
ENSG00000066468.22	0.211635	1.04314	4.08047	0.255642	0.798228	NA	protein_coding	FGFR2	0	0	0	0	0	1.26981
ENSG00000066557.6	1660.02	-0.292875	0.0874625	-3.34857	0.000812284	0.00284586	protein_coding	LRRC40	1684.7	2055.96	1741.24	1521.01	1357.24	1599.96
ENSG00000066583.12	2077.82	-0.425199	0.0659386	-6.44841	1.13e-10	8.96e-10	protein_coding	ISOC1	2406.54	2380.42	2357.27	1844.87	1660.74	1817.1
ENSG00000066629.17	1.31748	2.00803	2.16549	0.927288	0.353777	NA	protein_coding	EML1	0	0	1.4343	4.68003	1.79056	0
ENSG00000066651.20	712.822	-0.789428	0.0997052	-7.91763	2.42e-15	2.8e-14	protein_coding	TRMT11	869.256	993.716	846.237	489.532	530.901	547.288
ENSG00000066654.14	3008.54	0.602292	0.0660076	9.12459	7.2e-20	1.12e-18	protein_coding	THUMPD1	2362.08	2460.73	2343.65	3687.87	3336.71	3860.22
ENSG00000066697.14	240.615	-0.291098	0.181893	-1.60038	0.109514	0.219067	protein_coding	MSANTD3	236.325	307.324	248.851	214.346	163.836	273.009
ENSG00000066735.14	0.431527	0.876542	3.51302	0.249513	0.802964	NA	protein_coding	KIF26A	0	0	0.71715	1.87201	0	0
ENSG00000066739.12	631.724	-0.0194577	0.0943042	-0.206329	0.836534	0.910622	protein_coding	ATG2B	637.611	648.913	621.052	625.252	606.104	651.413
ENSG00000066777.9	4250.1	-0.540535	0.0594247	-9.09612	9.36e-20	1.44e-18	protein_coding	ARFGEF1	4983.89	5254.49	4870.88	3514.71	3261.5	3615.15
ENSG00000066813.14	0.149213	1.04314	4.08047	0.255642	0.798228	NA	protein_coding	ACSM2B	0	0	0	0	0.89528	0
ENSG00000066827.16	462.852	0.0897998	0.110809	0.810398	0.417711	0.597074	protein_coding	ZFAT	423.514	449.742	470.45	504.508	447.64	481.258
ENSG00000066855.16	1261.32	-1.48222	0.0863257	-17.1701	4.45e-66	4.69e-64	protein_coding	MTFR1	1760.74	1986.36	1821.56	617.764	643.706	737.76
ENSG00000066923.17	24.3787	0.340299	0.453838	0.749825	0.45336	0.630388	protein_coding	STAG3	24.5685	20.3455	20.0802	22.4642	38.497	20.317
ENSG00000066926.11	2906.47	-0.392804	0.0559987	-7.01452	2.31e-12	2.13e-11	protein_coding	FECH	3241.87	3364.5	3293.15	2516.92	2524.69	2497.72
ENSG00000066933.16	1174.69	-0.736456	0.0801615	-9.18715	4.03e-20	6.37e-19	protein_coding	MYO9A	1448.37	1563.39	1396.29	909.799	893.489	836.805
ENSG00000067048.17	6506.4	-0.151823	0.0548472	-2.76811	0.00563829	0.0166619	protein_coding	DDX3Y	6805.47	7116.63	6621.45	6150.5	5887.36	6456.99
ENSG00000067057.17	7703.12	-0.267801	0.0618354	-4.33087	1.49e-05	6.82e-05	protein_coding	PFKP	8306.49	7900.47	9040.39	6934.87	7409.33	6627.14
ENSG00000067064.11	3559.76	-0.548856	0.0660228	-8.31313	9.32e-17	1.19e-15	protein_coding	IDI1	4113.47	4471.72	4097.08	2839.84	2712.7	3123.73
ENSG00000067066.17	2114.91	0.181442	0.0722396	2.51167	0.012016	0.0329103	protein_coding	SP100	1960.8	2114.86	1871.76	2342.82	2086.9	2312.33
ENSG00000067082.15	142.489	-0.870387	0.21633	-4.02342	5.74e-05	0.000242768	protein_coding	KLF6	207.077	180.968	167.096	117.001	115.491	67.3
ENSG00000067113.17	52.2106	-1.75031	0.358039	-4.8886	1.02e-06	5.39e-06	protein_coding	PLPP1	64.346	102.798	73.8664	30.8882	13.4292	27.9358
ENSG00000067141.17	3612.82	0.795615	0.0579612	13.7267	7.03e-43	3.34e-41	protein_coding	NEO1	2556.29	2777.69	2590.35	4710.92	4466.55	4575.13
ENSG00000067167.8	6521.58	0.325404	0.0527092	6.17358	6.68e-10	4.92e-09	protein_coding	TRAM1	5724.46	6069.37	5575.12	7236.27	7093.3	7430.93
ENSG00000067177.15	545.675	-0.687652	0.103414	-6.64952	2.94e-11	2.46e-10	protein_coding	PHKA1	680.898	656.409	682.01	444.603	388.551	421.577
ENSG00000067182.7	2479.64	0.62582	0.0667744	9.37215	7.11e-21	1.17e-19	protein_coding	TNFRSF1A	1909.32	2004.56	1939.17	2950.29	3236.44	2838.03
ENSG00000067191.16	153.626	-0.729854	0.183655	-3.97404	7.07e-05	0.000294875	protein_coding	CACNB1	183.679	180.968	209.408	124.489	103.852	119.362
ENSG00000067208.14	406.73	-0.668707	0.119089	-5.61518	1.96e-08	1.26e-07	protein_coding	EVI5	464.461	531.124	500.571	299.522	304.395	340.309
ENSG00000067221.14	281.21	0.2436	0.143838	1.69357	0.0903468	0.187647	protein_coding	STOML1	252.704	232.367	286.86	333.218	305.29	276.819
ENSG00000067225.18	39731.6	-0.431617	0.0463017	-9.32184	1.14e-20	1.86e-19	protein_coding	PKM	44766.1	45814.8	46316.4	34405.7	34833.5	32253.2
ENSG00000067248.10	1311.83	0.542856	0.0801961	6.76911	1.3e-11	1.12e-10	protein_coding	DHX29	1035.39	1162.9	1006.16	1552.84	1487.06	1626.63
ENSG00000067334.14	4594.98	0.218123	0.0587831	3.71065	0.000206728	0.000803882	protein_coding	DNTTIP2	4286.61	4443.88	4016.04	4956.16	4733.34	5133.84
ENSG00000067365.14	398.751	-0.242637	0.11669	-2.07934	0.0375864	0.0897132	protein_coding	METTL22	423.514	442.246	431.724	351.003	394.818	349.198
ENSG00000067369.13	2134.67	0.0609332	0.066787	0.912351	0.361584	0.540394	protein_coding	TP53BP1	2094.17	2017.41	2152.88	2219.27	2047.5	2276.77
ENSG00000067445.20	673.629	-1.35373	0.0951144	-14.2326	5.75e-46	3.18e-44	protein_coding	TRO	932.432	966.945	1004.73	375.339	381.389	380.943
ENSG00000067533.6	2134.92	0.456932	0.0630169	7.25094	4.14e-13	4.06e-12	protein_coding	RRP15	1829.77	1852.51	1719.73	2477.61	2442.32	2487.56
ENSG00000067560.11	21315.3	-0.111637	0.042154	-2.64831	0.00808956	0.023061	protein_coding	RHOA	21986.4	22558.8	21874.5	20604.3	20336.3	20531.6
ENSG00000067596.11	2777.16	-0.129262	0.06248	-2.06885	0.0385604	0.0916768	protein_coding	DHX8	3009.05	2971.51	2730.19	2706	2678.68	2567.56
ENSG00000067601.8	62.3676	0.493641	0.285317	1.73015	0.0836035	0.176506	transcribed_unprocessed_pseudogene	PMS2P4	52.6467	49.2575	53.7862	90.7927	68.0412	59.6811
ENSG00000067606.17	1.18817	-1.42696	2.03271	-0.701998	0.48268	NA	protein_coding	PRKCZ	3.50978	1.07081	0.71715	0.936007	0.89528	0
ENSG00000067646.12	431.456	0.376903	0.121525	3.10144	0.00192584	0.00626524	protein_coding	ZFY	355.658	432.609	339.929	500.764	486.137	473.639
ENSG00000067704.10	5132.17	-0.629796	0.0579058	-10.8762	1.5e-27	3.56e-26	protein_coding	IARS2	6288.36	6527.68	5889.24	3871.32	4041.29	4175.14
ENSG00000067715.14	64.1027	0.856848	0.352159	2.43313	0.0149688	0.0400106	protein_coding	SYT1	59.6663	20.3455	55.9377	77.6886	61.7743	109.204
ENSG00000067798.16	6.30745	-1.2219	0.882179	-1.38509	0.166025	0.305094	protein_coding	NAV3	11.6993	5.35407	9.32295	2.80802	3.58112	5.07924
ENSG00000067829.19	1505.38	0.247805	0.0733911	3.3765	0.000734138	0.00259273	protein_coding	IDH3G	1401.57	1346.01	1382.67	1547.22	1748.48	1606.31
ENSG00000067836.12	164.1	0.445	0.193419	2.30071	0.0214082	0.054804	protein_coding	ROGDI	148.581	102.798	164.227	184.393	191.59	193.011
ENSG00000067840.12	3.69269	-0.310065	1.15215	-0.269118	0.787839	0.882713	protein_coding	PDZD4	4.67971	5.35407	2.15145	0.936007	2.68584	6.34905
ENSG00000067842.17	3.55804	0.568649	1.15701	0.491483	0.623085	0.77284	protein_coding	ATP2B3	1.16993	5.35407	2.15145	6.55205	3.58112	2.53962
ENSG00000067900.8	4977.69	0.217996	0.054499	4.00001	6.33e-05	0.000265956	protein_coding	ROCK1	4528.79	4800.46	4477.88	5427.9	5159.5	5471.61
ENSG00000067955.14	4864	0.0659558	0.0600661	1.09805	0.272181	0.442596	protein_coding	CBFB	4370.85	4971.79	4911.04	5031.97	4862.26	5036.07
ENSG00000067992.14	551.528	-0.94467	0.108474	-8.70874	3.07e-18	4.35e-17	protein_coding	PDK3	726.525	749.57	699.938	390.315	333.939	408.879
ENSG00000068001.14	409.926	-0.080503	0.131034	-0.614367	0.538973	0.705558	protein_coding	HYAL2	423.514	409.051	433.876	428.691	443.163	321.262
ENSG00000068024.16	510.806	-0.187459	0.111305	-1.68419	0.0921443	0.190481	protein_coding	HDAC4	559.225	507.566	565.831	453.963	530.006	448.243
ENSG00000068028.17	2484.37	0.440246	0.0626897	7.02262	2.18e-12	2.01e-11	protein_coding	RASSF1	2045.03	2049.54	2226.75	2883.84	2908.76	2792.31
ENSG00000068078.18	3771.63	0.0902329	0.0712087	1.26716	0.205098	0.35727	protein_coding	FGFR3	3420.87	3424.46	4109.27	3904.08	3931.17	3839.91
ENSG00000068079.7	656.404	1.1268	0.0995932	11.314	1.12e-29	2.96e-28	protein_coding	IFI35	410.645	414.405	411.644	821.814	951.682	928.232
ENSG00000068097.14	1342.17	-0.297296	0.074135	-4.0102	6.07e-05	0.000255743	protein_coding	HEATR6	1454.22	1454.17	1531.83	1182.18	1271.3	1159.34
ENSG00000068120.15	3480.19	0.214465	0.0584344	3.67019	0.000242369	0.000933752	protein_coding	COASY	3280.48	3048.61	3335.46	3837.63	3702.88	3676.1
ENSG00000068137.15	259.983	-1.36592	0.189136	-7.22186	5.13e-13	4.98e-12	protein_coding	PLEKHH3	379.057	297.686	448.219	130.105	188.009	116.823
ENSG00000068305.17	3294.13	-0.155883	0.0555952	-2.80389	0.00504897	0.0150636	protein_coding	MEF2A	3527.33	3519.77	3370.6	3159.02	3052.9	3135.16
ENSG00000068308.13	3295.51	0.879423	0.063129	13.9306	4.13e-44	2.09e-42	protein_coding	OTUD5	2338.69	2233.72	2390.98	4183.95	4562.34	4063.39
ENSG00000068323.17	938.853	0.721879	0.0938372	7.69289	1.44e-14	1.58e-13	protein_coding	TFE3	769.812	614.647	741.533	1209.32	1163.86	1133.94
ENSG00000068354.16	415.38	-0.00936752	0.116673	-0.0802888	0.936008	0.967206	protein_coding	TBC1D25	379.057	452.954	418.098	411.843	425.258	405.07
ENSG00000068366.19	12641.7	-0.392765	0.0642487	-6.1132	9.77e-10	7.11e-09	protein_coding	ACSL4	13836.7	15772	13445.8	10951.3	10302.9	11541.3
ENSG00000068383.19	169.716	-0.882506	0.187948	-4.69547	2.66e-06	1.34e-05	protein_coding	INPP5A	224.626	220.588	212.994	102.961	104.748	152.377
ENSG00000068394.11	713.986	-0.112536	0.0900383	-1.24987	0.211349	0.365747	protein_coding	GPKOW	737.054	760.278	729.341	670.181	715.328	671.73
ENSG00000068400.13	1724.91	0.0320937	0.0685952	0.467871	0.639877	0.784775	protein_coding	GRIPAP1	1696.4	1622.28	1796.46	1762.5	1760.12	1711.7
ENSG00000068438.15	1411.95	0.282069	0.0748912	3.76638	0.000165632	0.000653999	protein_coding	FTSJ1	1206.2	1288.19	1328.16	1576.24	1608.82	1464.09
ENSG00000068489.12	4139.49	-0.0513904	0.0529016	-0.971433	0.331333	0.508816	protein_coding	PRR11	4196.53	4266.12	4175.96	4132.47	3933.86	4131.96
ENSG00000068615.18	2.3787	1.52759	1.55385	0.983097	0.325559	0.502832	protein_coding	REEP1	1.16993	1.07081	1.4343	0	8.05752	2.53962
ENSG00000068650.18	2776.05	-0.112044	0.0637617	-1.75722	0.0788796	0.167983	protein_coding	ATP11A	2798.47	2780.9	3070.12	2693.83	2746.72	2566.29
ENSG00000068654.16	7072.62	0.635717	0.0523192	12.1508	5.68e-34	1.92e-32	protein_coding	POLR1A	5415.59	5393.69	5803.89	8839.65	8607.22	8375.67
ENSG00000068697.7	3986.99	0.267476	0.0567632	4.71215	2.45e-06	1.24e-05	protein_coding	LAPTM4A	3498.08	3798.18	3557.78	4362.73	4232.88	4472.27
ENSG00000068724.16	173.925	-0.620675	0.170955	-3.63063	0.000282726	0.0010752	protein_coding	TTC7A	195.378	214.163	223.034	145.081	141.454	124.441
ENSG00000068745.15	1473.98	-0.0710459	0.0704017	-1.00915	0.312902	0.489235	protein_coding	IP6K2	1489.32	1511.99	1526.81	1458.3	1367.99	1489.49
ENSG00000068781.21	0.178469	-0.880415	4.08047	-0.215763	0.829173	NA	protein_coding	STON1-GTF2A1L	0	1.07081	0	0	0	0
ENSG00000068784.13	1351.4	0.00369101	0.0781677	0.0472192	0.962339	0.980781	protein_coding	SRBD1	1398.06	1398.48	1253.58	1298.24	1327.7	1432.35
ENSG00000068796.16	3146.35	-0.285728	0.0618069	-4.62291	3.78e-06	1.87e-05	protein_coding	KIF2A	3424.38	3615.07	3332.6	2964.33	2694.79	2846.92
ENSG00000068831.19	2167.73	0.23623	0.0744934	3.17115	0.00151837	0.00505457	protein_coding	RASGRP2	1926.87	1891.06	2152.88	2443.91	2434.27	2157.41
ENSG00000068878.15	8331.57	0.24208	0.0549144	4.40831	1.04e-05	4.88e-05	protein_coding	PSME4	7630.27	7955.08	7319.95	9423.72	8566.03	9094.38
ENSG00000068885.15	287.748	-0.904464	0.154652	-5.84838	4.96e-09	3.39e-08	protein_coding	IFT80	366.187	429.396	329.172	169.417	205.019	227.296
ENSG00000068903.20	858.576	0.0529873	0.0865568	0.612168	0.540427	0.706588	protein_coding	SIRT2	810.76	825.598	890.7	857.382	914.976	852.043
ENSG00000068912.14	2073.09	-0.246616	0.0672903	-3.66495	0.000247387	0.000951199	protein_coding	ERLEC1	2153.84	2327.95	2263.33	1857.97	1822.79	2012.65
ENSG00000068971.14	303.962	0.454294	0.162462	2.79631	0.00516898	0.0153901	protein_coding	PPP2R5B	221.116	222.729	323.435	366.915	382.284	307.294
ENSG00000068976.14	18.3254	-0.733918	0.544542	-1.34777	0.177733	0.321524	protein_coding	PYGM	16.379	31.0536	21.5145	9.36007	21.4867	10.1585
ENSG00000068985.5	0.973788	1.0782	2.27627	0.473667	0.635737	NA	protein_coding	PAGE1	1.16993	0	0.71715	0	2.68584	1.26981
ENSG00000069011.16	5547.22	1.22259	0.158351	7.72074	1.16e-14	1.28e-13	protein_coding	PITX1	2983.32	3014.34	3983.77	7604.12	8489.04	7208.72
ENSG00000069018.18	0.194988	-0.880415	4.08047	-0.215763	0.829173	NA	protein_coding	TRPC7	1.16993	0	0	0	0	0
ENSG00000069020.18	3505.66	0.168067	0.0572756	2.93436	0.00334239	0.0103605	protein_coding	MAST4	3226.66	3236	3440.17	3829.2	3686.76	3615.15
ENSG00000069122.19	3.14273	-0.923291	1.29622	-0.712292	0.476284	0.652691	protein_coding	ADGRF5	4.67971	4.28326	3.58575	0.936007	5.37168	0
ENSG00000069188.17	7.56174	-0.45932	0.860405	-0.533841	0.593452	0.749806	protein_coding	SDK2	10.5293	3.21244	12.1915	7.48805	1.79056	10.1585
ENSG00000069248.12	3129.88	-0.349933	0.0619789	-5.646	1.64e-08	1.06e-07	protein_coding	NUP133	3360.03	3762.84	3400.73	2714.42	2771.79	2769.46
ENSG00000069275.13	20834.8	-0.752308	0.0547323	-13.7452	5.44e-43	2.61e-41	protein_coding	NUCKS1	25958.4	27530.6	24950.4	15749.2	14611	16209.1
ENSG00000069329.17	3309.73	0.0557028	0.0716276	0.777672	0.436763	0.614801	protein_coding	VPS35	2996.18	3554.03	3184.86	3458.54	3139.75	3524.99
ENSG00000069345.12	3034.22	0.0713828	0.0584221	1.22185	0.221766	0.379028	protein_coding	DNAJA2	2855.79	3105.36	2917.37	3141.24	3107.52	3078.02
ENSG00000069399.15	394.977	-1.011	0.140436	-7.19906	6.06e-13	5.87e-12	protein_coding	BCL3	477.33	482.937	622.486	236.81	296.338	253.962
ENSG00000069424.14	2525.76	-0.175574	0.0644364	-2.72477	0.00643465	0.0187444	protein_coding	KCNAB2	2587.88	2576.38	2869.32	2405.54	2359.96	2355.5
ENSG00000069431.11	19.334	-0.668534	0.595637	-1.12238	0.261699	0.429369	protein_coding	ABCC9	12.8692	27.8412	30.1203	3.74403	22.382	19.0472
ENSG00000069482.7	474.901	-0.527436	0.106391	-4.95751	7.14e-07	3.86e-06	protein_coding	GAL	576.774	554.682	552.205	393.123	399.295	373.324
ENSG00000069493.15	284.396	0.10596	0.140604	0.753605	0.451086	0.628287	protein_coding	CLEC2D	280.783	280.553	261.043	327.602	260.526	295.866
ENSG00000069509.6	438.82	-0.393803	0.115857	-3.39904	0.000676235	0.00240535	protein_coding	FUNDC1	496.049	534.336	464.713	390.315	350.054	397.451
ENSG00000069535.14	4.18454	-5.48019	1.53257	-3.57581	0.000349151	0.00130755	protein_coding	MAOB	9.35942	6.42489	9.32295	0	0	0
ENSG00000069667.16	190.251	1.13365	0.182244	6.22052	4.95e-10	3.71e-09	protein_coding	RORA	150.921	106.011	102.552	241.49	280.223	260.311
ENSG00000069696.6	5.3114	0.391349	0.946815	0.413332	0.679363	0.812774	protein_coding	DRD4	3.50978	4.28326	5.7372	2.80802	5.37168	10.1585
ENSG00000069702.11	15.8259	-2.92492	0.670104	-4.36488	1.27e-05	5.89e-05	protein_coding	TGFBR3	31.588	17.133	35.1403	2.80802	4.4764	3.80943
ENSG00000069764.9	0.66563	0.238649	2.626	0.0908792	0.927589	NA	protein_coding	PLA2G10	0	1.07081	0.71715	0.936007	0	1.26981
ENSG00000069812.11	17.4971	2.4188	0.606863	3.98573	6.73e-05	0.000281195	protein_coding	HES2	1.16993	8.56651	6.45435	23.4002	34.9159	30.4755
ENSG00000069849.11	6354.82	-0.0658524	0.068262	-0.964701	0.334695	0.512561	protein_coding	ATP1B3	6071.92	7254.77	6171.79	5998.87	6102.23	6529.37
ENSG00000069869.16	2002	-0.460282	0.0714603	-6.44108	1.19e-10	9.39e-10	protein_coding	NEDD4	2252.11	2458.59	2242.53	1603.38	1644.63	1810.75
ENSG00000069943.10	325.88	0.105595	0.127893	0.825656	0.408999	0.589175	protein_coding	PIGB	299.501	320.173	320.566	314.498	334.835	365.706
ENSG00000069956.12	7277.03	-0.0320907	0.0580267	-0.553034	0.58024	0.739285	protein_coding	MAPK6	7168.15	7838.36	7068.23	7464.65	6817.55	7305.22
ENSG00000069966.18	655.774	-0.702228	0.0970162	-7.23825	4.55e-13	4.44e-12	protein_coding	GNB5	837.668	755.995	841.217	490.468	486.137	523.162
ENSG00000069974.16	221.885	-0.709812	0.170733	-4.15744	3.22e-05	0.000141078	protein_coding	RAB27A	286.632	265.562	271.8	165.673	133.397	208.249
ENSG00000069998.12	0.873659	-0.784204	2.37729	-0.329874	0.741496	NA	protein_coding	HDHD5	2.33986	1.07081	0	0.936007	0.89528	0
ENSG00000070010.19	1127.37	0.681702	0.0856415	7.95995	1.72e-15	2.02e-14	protein_coding	UFD1	918.393	791.332	888.549	1335.68	1490.64	1339.65
ENSG00000070018.9	1457.06	-0.990316	0.0702623	-14.0945	4.1e-45	2.17e-43	protein_coding	LRP6	1911.66	1999.21	1905.47	965.023	994.656	966.326
ENSG00000070019.5	0.568445	-2.56644	3.11639	-0.823531	0.410206	NA	protein_coding	GUCY2C	2.33986	1.07081	0	0	0	0
ENSG00000070031.4	0.851191	0.356935	2.52372	0.141433	0.887528	NA	protein_coding	SCT	2.33986	0	0	1.87201	0.89528	0
ENSG00000070047.12	2133.83	0.493632	0.0804759	6.13391	8.57e-10	6.27e-09	protein_coding	PHRF1	1806.37	1563.39	1944.91	2511.31	2624.06	2352.96
ENSG00000070061.15	1649.92	-0.124336	0.0675985	-1.83934	0.0658656	0.144852	protein_coding	ELP1	1650.77	1790.4	1721.88	1588.4	1590.02	1558.06
ENSG00000070081.16	2009.22	-0.377644	0.0751148	-5.02756	4.97e-07	2.74e-06	protein_coding	NUCB2	2227.54	2456.45	2127.78	1785.9	1624.04	1833.61
ENSG00000070087.14	459.857	-1.98997	0.136071	-14.6245	1.96e-48	1.18e-46	protein_coding	PFN2	693.767	736.72	775.956	229.322	170.998	152.377
ENSG00000070159.14	0.149213	1.04314	4.08047	0.255642	0.798228	NA	protein_coding	PTPN3	0	0	0	0	0.89528	0
ENSG00000070182.20	5405.19	0.294994	0.0571785	5.15918	2.48e-07	1.41e-06	protein_coding	SPTB	4756.93	4624.85	5177.11	5916.5	6112.07	5843.67
ENSG00000070190.13	187.091	1.87985	0.17237	10.9059	1.08e-27	2.59e-26	protein_coding	DAPP1	81.8949	83.5235	75.3007	288.29	305.29	288.247
ENSG00000070214.16	2076.89	-0.0528543	0.0749675	-0.705029	0.480792	0.656986	protein_coding	SLC44A1	2156.18	2227.29	1962.12	2100.4	1869.34	2145.98
ENSG00000070269.14	265.217	0.0426419	0.138931	0.306929	0.758898	0.865424	protein_coding	TMEM260	265.574	267.704	250.285	255.53	261.422	290.787
ENSG00000070366.14	720.222	0.489709	0.0938868	5.21595	1.83e-07	1.05e-06	protein_coding	SMG6	566.245	590.019	639.698	856.446	870.212	798.711
ENSG00000070367.16	2886.92	-0.445752	0.0710203	-6.2764	3.47e-10	2.63e-09	protein_coding	EXOC5	3315.57	3532.62	3142.55	2650.77	2268.64	2411.37
ENSG00000070371.16	87.4852	-2.32415	0.270536	-8.59088	8.63e-18	1.19e-16	protein_coding	CLTCL1	132.202	163.835	142.713	31.8242	34.0206	20.317
ENSG00000070388.11	3.38212	0.00939834	1.16048	0.00809866	0.993538	0.996444	protein_coding	FGF22	4.67971	1.07081	4.3029	3.74403	2.68584	3.80943
ENSG00000070404.10	129.099	0.375743	0.231738	1.62141	0.104929	0.211656	protein_coding	FSTL3	125.182	78.1694	133.39	126.361	178.161	133.33
ENSG00000070413.20	1121.66	0.139953	0.0839486	1.66713	0.0954887	0.196212	protein_coding	DGCR2	1081.01	977.653	1142.42	1199.96	1214	1114.89
ENSG00000070423.18	2043.38	0.331713	0.0847182	3.91548	9.02e-05	0.000370032	protein_coding	RNF126	1816.9	1606.22	2003.72	2257.65	2469.18	2106.62
ENSG00000070444.15	838.85	0.816544	0.105165	7.76438	8.2e-15	9.18e-14	protein_coding	MNT	604.853	521.487	692.767	1009.02	1145.96	1059.02
ENSG00000070476.15	651.434	-0.340064	0.104556	-3.25246	0.00114409	0.00390509	protein_coding	ZXDC	664.519	746.357	769.502	515.74	595.361	617.128
ENSG00000070495.14	1223.04	0.0771145	0.0783371	0.984394	0.324922	0.502213	protein_coding	JMJD6	1133.66	1148.98	1284.42	1243.95	1265.03	1262.19
ENSG00000070501.12	798.478	-0.823521	0.107487	-7.66159	1.84e-14	2.01e-13	protein_coding	POLB	918.393	1175.75	965.284	532.588	570.293	628.556
ENSG00000070526.15	510.878	-0.513867	0.116	-4.42987	9.43e-06	4.44e-05	protein_coding	ST6GALNAC1	538.167	675.684	588.063	441.795	388.551	433.005
ENSG00000070540.13	1147.79	-0.0787935	0.0806081	-0.977489	0.328327	0.505732	protein_coding	WIPI1	1217.89	1230.37	1093.65	1152.22	1120.89	1071.72
ENSG00000070601.10	1.07807	-2.21906	2.21077	-1.00375	0.315499	NA	protein_coding	FRMPD1	2.33986	2.14163	0.71715	0	0	1.26981
ENSG00000070610.14	1148.35	0.231727	0.0799023	2.90013	0.00373013	0.0114422	protein_coding	GBA2	996.778	1038.69	1130.95	1239.27	1279.35	1205.05
ENSG00000070614.15	2280.47	0.114368	0.0673294	1.69863	0.0893886	0.186035	protein_coding	NDST1	2143.31	2182.32	2246.11	2536.58	2359.96	2214.55
ENSG00000070669.17	17.7533	-2.61749	0.615658	-4.25153	2.12e-05	9.56e-05	protein_coding	ASNS	30.4181	20.3455	40.8775	7.48805	3.58112	3.80943
ENSG00000070718.12	822.551	-0.287072	0.0975698	-2.94222	0.00325867	0.0101238	protein_coding	AP3M2	809.59	1007.64	895.003	781.566	712.643	728.871
ENSG00000070729.13	1.72996	-1.42365	1.94842	-0.730668	0.464982	NA	protein_coding	CNGB1	2.33986	5.35407	0	0	2.68584	0
ENSG00000070731.10	0.500202	0.862126	3.09605	0.27846	0.780659	NA	protein_coding	ST6GALNAC2	1.16993	0	0	0.936007	0.89528	0
ENSG00000070756.16	138463	0.570177	0.0406261	14.0348	9.55e-45	5.01e-43	protein_coding	PABPC1	110291	110004	114058	165800	166706	163917
ENSG00000070759.17	367.841	0.15352	0.119472	1.28498	0.198798	0.348903	protein_coding	TESK2	360.338	324.457	359.292	380.019	386.761	396.181
ENSG00000070761.8	743.66	-0.183322	0.0976171	-1.87797	0.0603854	0.134848	protein_coding	CFAP20	753.433	878.068	741.533	659.885	709.061	719.983
ENSG00000070770.9	3158.96	0.221858	0.0653375	3.39557	0.000684867	0.00243272	protein_coding	CSNK2A2	2866.32	2949.02	2928.84	3283.51	3213.16	3712.93
ENSG00000070778.13	2.54588	-2.10895	1.4663	-1.43827	0.150357	0.282402	protein_coding	AL162171.1	4.67971	4.28326	3.58575	0.936007	1.79056	0
ENSG00000070785.16	2038.34	-0.363037	0.0620181	-5.85372	4.81e-09	3.29e-08	protein_coding	EIF2B3	2305.93	2338.66	2236.79	1768.12	1782.5	1798.05
ENSG00000070808.15	20.4434	-0.0797021	0.611388	-0.130363	0.89628	0.945381	protein_coding	CAMK2A	19.8888	32.1244	11.4744	39.3123	7.16224	12.6981
ENSG00000070814.19	6079.08	-0.203839	0.0672714	-3.0301	0.00244475	0.00778608	protein_coding	TCOF1	6505.97	5902.33	7113.41	5822.9	5776.34	5353.52
ENSG00000070831.16	16589	-0.123049	0.0503949	-2.4417	0.0146184	0.0391593	protein_coding	CDC42	17109	18022.9	16754.8	15955.2	15212.6	16479.6
ENSG00000070882.13	665.617	-0.97989	0.0963308	-10.1721	2.64e-24	5.31e-23	protein_coding	OSBPL3	914.883	840.589	895.003	473.619	431.525	438.085
ENSG00000070886.12	0.305214	1.81268	3.97473	0.456052	0.648353	NA	protein_coding	EPHA8	0	0	0	0.936007	0.89528	0
ENSG00000070915.9	1.49539	-2.91017	2.12036	-1.37249	0.16991	NA	protein_coding	SLC12A3	2.33986	0	5.7372	0	0.89528	0
ENSG00000070950.10	1522.18	-0.0261692	0.0730044	-0.358461	0.719998	0.840053	protein_coding	RAD18	1536.11	1610.5	1462.27	1548.16	1430.66	1545.36
ENSG00000070961.15	1054.11	-0.495024	0.0770436	-6.42524	1.32e-10	1.04e-09	protein_coding	ATP2B1	1212.05	1264.63	1223.46	889.206	869.316	866.011
ENSG00000070985.13	0.654932	-2.79773	2.94579	-0.949736	0.342246	NA	protein_coding	TRPM5	0	3.21244	0.71715	0	0	0
ENSG00000071051.14	435.917	-0.414991	0.112465	-3.68995	0.000224302	0.000867733	protein_coding	NCK2	486.69	473.3	533.56	376.275	378.703	366.975
ENSG00000071054.16	13061.5	-0.332944	0.045614	-7.29917	2.9e-13	2.88e-12	protein_coding	MAP4K4	14837	14533.1	14316.5	11756.2	11237.5	11688.6
ENSG00000071073.13	339.82	-0.168983	0.138458	-1.22047	0.222289	0.379531	protein_coding	MGAT4A	346.299	391.918	340.646	356.619	269.479	333.96
ENSG00000071082.11	27118.2	0.308254	0.0484266	6.36539	1.95e-10	1.51e-09	protein_coding	RPL31	23645.4	25277.6	23771.4	29009.7	29898.8	31106.6
ENSG00000071127.17	17980.3	0.0720307	0.0457747	1.57359	0.115582	0.228362	protein_coding	WDR1	17330.1	17511	17755.2	18298	19116	17871.3
ENSG00000071189.21	761.635	-0.569078	0.0927778	-6.13378	8.58e-10	6.27e-09	protein_coding	SNX13	894.995	979.795	855.56	590.62	617.743	631.096
ENSG00000071205.11	388.551	-0.0421696	0.125844	-0.335095	0.737553	0.850307	protein_coding	ARHGAP10	393.096	436.892	353.555	395.931	351.845	399.99
ENSG00000071242.12	1.91866	-1.34262	1.75485	-0.765093	0.444216	0.622141	protein_coding	RPS6KA2	2.33986	0	5.7372	0	0.89528	2.53962
ENSG00000071243.16	669.713	0.301897	0.100987	2.98946	0.00279472	0.008808	protein_coding	ING3	606.023	656.409	540.731	772.206	730.548	712.364
ENSG00000071246.11	1293.07	0.0768554	0.0824228	0.932453	0.351102	0.528968	protein_coding	VASH1	1234.27	1163.98	1374.06	1266.42	1387.68	1332.03
ENSG00000071282.12	585.919	-0.869118	0.10583	-8.21238	2.17e-16	2.7e-15	protein_coding	LMCD1	719.505	768.845	780.259	373.467	416.305	457.132
ENSG00000071462.11	2857.46	0.0406816	0.0705188	0.57689	0.564013	0.726188	protein_coding	BUD23	3025.43	2605.29	2824.85	2895.07	3077.97	2716.13
ENSG00000071537.14	1862.34	-0.403484	0.0821227	-4.91318	8.96e-07	4.78e-06	protein_coding	SEL1L	2064.92	2371.85	1927.7	1654.86	1501.38	1653.29
ENSG00000071539.14	2331.92	-0.968946	0.0647452	-14.9655	1.23e-50	7.94e-49	protein_coding	TRIP13	2978.64	3058.25	3220.72	1637.08	1512.13	1584.72
ENSG00000071553.17	2745.98	0.118292	0.0631937	1.8719	0.06122	0.136424	protein_coding	ATP6AP1	2605.43	2504.63	2788.28	2866.05	2944.57	2766.92
ENSG00000071564.15	4303.7	0.156176	0.072152	2.16454	0.0304233	0.0745313	protein_coding	TCF3	4176.64	3655.76	4380.35	4559.29	4831.82	4218.31
ENSG00000071575.11	3691.13	-0.0454285	0.0556405	-0.816464	0.414235	0.594247	protein_coding	TRIB2	3715.69	3696.45	3836.04	3768.36	3620.51	3509.76
ENSG00000071626.16	9253.97	0.1577	0.0649358	2.42855	0.0151593	0.0404317	protein_coding	DAZAP1	8759.25	7903.68	9578.97	9638.06	10144.4	9499.45
ENSG00000071655.18	1532.97	0.163947	0.100482	1.6316	0.102764	0.208098	protein_coding	MBD3	1379.34	1251.78	1703.95	1694.17	1701.93	1466.63
ENSG00000071794.16	10881.5	-0.486085	0.056599	-8.58823	8.83e-18	1.21e-16	protein_coding	HLTF	12480.8	13546.9	12065.3	9303.91	8616.17	9275.97
ENSG00000071859.15	1219.88	0.0784097	0.0770899	1.01712	0.309096	0.48479	protein_coding	FAM50A	1116.11	1182.18	1259.32	1270.16	1262.34	1229.18
ENSG00000071889.16	590.234	0.357996	0.0999448	3.58194	0.000341052	0.00127907	protein_coding	FAM3A	491.37	546.115	515.631	671.117	691.156	626.017
ENSG00000071894.17	7041.39	0.057362	0.0640744	0.895241	0.370658	0.550064	protein_coding	CPSF1	6783.24	6460.22	7458.36	6980.74	7685.98	6879.83
ENSG00000071909.18	551.119	0.329731	0.119687	2.75495	0.00587003	0.0172679	protein_coding	MYO3B	469.141	475.441	521.368	707.621	615.057	518.083
ENSG00000071967.12	1442.22	-0.649796	0.0778798	-8.34357	7.21e-17	9.3e-16	protein_coding	CYBRD1	1701.07	1864.29	1721.16	1213.06	1068.07	1085.69
ENSG00000071991.8	0.119525	-0.880415	4.08047	-0.215763	0.829173	NA	protein_coding	CDH19	0	0	0.71715	0	0	0
ENSG00000071994.10	4284.16	0.0134325	0.0580619	0.231348	0.817045	0.900166	protein_coding	PDCD2	4106.45	4331.44	4350.23	4442.29	4055.62	4418.94
ENSG00000072041.17	1.06487	-2.28658	2.38763	-0.957678	0.338225	NA	protein_coding	SLC6A15	1.16993	4.28326	0	0.936007	0	0
ENSG00000072042.13	2240.24	-0.145576	0.0695532	-2.09302	0.0363473	0.0871886	protein_coding	RDH11	2240.41	2551.75	2268.35	2202.42	2052.88	2125.66
ENSG00000072062.13	4451.44	-0.0634914	0.0549365	-1.15572	0.247794	0.41139	protein_coding	PRKACA	4520.6	4426.75	4700.92	4492.83	4379.71	4187.84
ENSG00000072071.16	1794.39	-0.924211	0.0785518	-11.7656	5.87e-32	1.76e-30	protein_coding	ADGRL1	2381.97	2115.93	2552.34	1245.82	1276.67	1193.62
ENSG00000072110.13	6373.81	0.0073601	0.0586681	0.125453	0.900165	0.947496	protein_coding	ACTN1	6190.09	6085.44	6795	6441.6	6633.13	6097.63
ENSG00000072121.16	719.964	0.226402	0.0889901	2.54413	0.0109552	0.0302714	protein_coding	ZFYVE26	657.499	684.25	649.738	761.909	790.532	775.854
ENSG00000072133.11	0.739252	-0.480978	2.49457	-0.19281	0.847108	NA	protein_coding	RPS6KA6	1.16993	0	1.4343	0.936007	0.89528	0
ENSG00000072134.15	249.069	-1.95273	0.156269	-12.496	7.85e-36	2.89e-34	protein_coding	EPN2	400.115	376.927	410.21	89.8566	111.91	105.394
ENSG00000072135.13	1849.11	0.177093	0.069137	2.56148	0.0104227	0.0289579	protein_coding	PTPN18	1753.72	1724.01	1733.35	2027.39	2040.34	1815.83
ENSG00000072163.19	2.77844	0.0163087	1.42769	0.0114231	0.990886	0.995068	protein_coding	LIMS2	3.50978	3.21244	1.4343	0	0.89528	7.61886
ENSG00000072182.12	996.819	0.381208	0.0824077	4.62587	3.73e-06	1.85e-05	protein_coding	ASIC4	849.367	820.244	924.406	1111.98	1124.47	1150.45
ENSG00000072195.15	147.799	-2.35401	0.229425	-10.2605	1.06e-24	2.18e-23	protein_coding	SPEG	250.365	191.676	300.486	53.3524	52.8215	38.0943
ENSG00000072201.13	50.8296	0.29654	0.301086	0.984901	0.324673	0.501938	protein_coding	LNX1	46.7971	41.7618	48.049	58.0324	51.9262	58.4113
ENSG00000072210.18	298.951	-1.09886	0.138093	-7.95741	1.76e-15	2.06e-14	protein_coding	ALDH3A2	441.063	403.697	378.655	202.177	176.37	191.741
ENSG00000072274.13	67302.7	1.49519	0.0511437	29.2351	6.95e-188	4.76e-185	protein_coding	TFRC	34482.4	37199	34058.9	101029	94554.1	102493
ENSG00000072310.16	3727.03	0.99249	0.0788975	12.5795	2.74e-36	1.03e-34	protein_coding	SREBF1	2508.32	2227.29	2741.66	4957.09	5395.85	4531.95
ENSG00000072315.3	0.178469	-0.880415	4.08047	-0.215763	0.829173	NA	protein_coding	TRPC5	0	1.07081	0	0	0	0
ENSG00000072364.13	3778.54	-0.195551	0.062401	-3.13378	0.00172569	0.00567505	protein_coding	AFF4	3974.24	4253.27	3874.04	3584.91	3303.58	3681.18
ENSG00000072401.15	371.037	-0.42921	0.118063	-3.63544	0.00027751	0.00105605	protein_coding	UBE2D1	444.572	421.901	411.644	317.306	313.348	317.453
ENSG00000072415.8	1166.03	0.0515341	0.0754391	0.683122	0.49453	0.668393	protein_coding	MPP5	1134.83	1166.12	1133.1	1156.9	1162.07	1243.14
ENSG00000072422.17	134.707	-2.09545	0.250042	-8.38041	5.27e-17	6.88e-16	protein_coding	RHOBTB1	163.79	277.341	212.276	36.5043	51.0309	67.3
ENSG00000072501.17	7237.12	-0.673069	0.0550683	-12.2224	2.36e-34	8.12e-33	protein_coding	SMC1A	9048.22	8940.23	8694.01	5660.97	5220.38	5858.91
ENSG00000072506.12	1405.04	2.18938	0.085091	25.7299	5.41e-146	2.47e-143	protein_coding	HSD17B10	525.298	497.929	495.551	2297.9	2509.47	2104.08
ENSG00000072518.20	3114.08	0.926481	0.0673559	13.755	4.75e-43	2.28e-41	protein_coding	MARK2	2119.91	2090.23	2231.77	4227.01	4293.76	3721.82
ENSG00000072571.20	3379.5	-0.570942	0.073176	-7.80231	6.08e-15	6.86e-14	protein_coding	HMMR	4008.17	4314.31	3793.72	2751.86	2456.65	2952.31
ENSG00000072609.17	1984.53	0.880169	0.0646711	13.6099	3.5e-42	1.63e-40	protein_coding	CHFR	1392.21	1381.35	1417.81	2499.14	2679.57	2537.08
ENSG00000072657.8	45.9411	-0.466737	0.344377	-1.35531	0.175319	0.318038	protein_coding	TRHDE	63.1761	57.824	40.1604	43.0563	44.764	26.666
ENSG00000072682.18	47.8496	-2.52984	0.365379	-6.92389	4.39e-12	3.96e-11	protein_coding	P4HA2	85.4047	85.6651	73.8664	18.7201	10.7434	12.6981
ENSG00000072694.20	84.4916	-0.62917	0.257208	-2.44616	0.0144388	0.0387406	protein_coding	FCGR2B	79.5551	124.214	103.27	57.0964	65.3554	77.4585
ENSG00000072736.19	2087.6	0.281208	0.0735246	3.82468	0.00013094	0.000525383	protein_coding	NFATC3	1976.01	1810.75	1869.61	2504.75	2148.67	2215.82
ENSG00000072756.17	767.861	-0.146249	0.0967704	-1.5113	0.130713	0.252188	protein_coding	TRNT1	776.832	882.351	760.179	715.109	686.679	786.013
ENSG00000072778.20	4646.32	-0.399332	0.0533633	-7.48326	7.25e-14	7.54e-13	protein_coding	ACADVL	5265.84	5116.35	5472.57	3982.71	4097.69	3942.76
ENSG00000072786.13	4054.12	-0.132487	0.058169	-2.27762	0.0227494	0.0578435	protein_coding	STK10	4240.99	4040.18	4437.01	3761.81	4016.22	3828.48
ENSG00000072803.17	1942.56	0.262433	0.068898	3.809	0.000139528	0.000557253	protein_coding	FBXW11	1646.09	1881.42	1771.36	2157.5	2125.39	2073.6
ENSG00000072818.12	1542.56	-0.555245	0.0819216	-6.77776	1.22e-11	1.06e-10	protein_coding	ACAP1	1763.08	1735.79	2007.3	1198.09	1353.66	1197.43
ENSG00000072832.14	8.20681	-0.849218	0.780329	-1.08828	0.276471	0.448213	protein_coding	CRMP1	12.8692	7.4957	11.4744	3.74403	9.84808	3.80943
ENSG00000072840.13	0.70505	1.55652	2.72196	0.571839	0.567431	NA	protein_coding	EVC	1.16993	0	0	0	1.79056	1.26981
ENSG00000072849.11	615.904	0.0973125	0.106373	0.914828	0.360282	0.539269	protein_coding	DERL2	615.382	639.276	533.56	590.62	680.412	636.175
ENSG00000072858.10	15.2168	0.379762	0.609519	0.623053	0.53325	0.70082	protein_coding	SIDT1	7.01957	21.4163	11.4744	13.1041	26.8584	11.4283
ENSG00000072864.15	1140.15	-0.427308	0.083804	-5.0989	3.42e-07	1.91e-06	protein_coding	NDE1	1187.48	1354.58	1379.8	950.047	1017.93	951.088
ENSG00000072952.18	48.6301	-0.701806	0.332697	-2.10944	0.0349064	0.0840782	protein_coding	MRVI1	63.1761	73.8862	43.7461	35.5683	32.2301	43.1736
ENSG00000072954.7	0.42327	2.21303	3.82083	0.5792	0.562454	NA	protein_coding	TMEM38A	0	0	0	0	0	2.53962
ENSG00000072958.8	3058.57	-0.0197348	0.0618642	-0.319002	0.749725	0.859884	protein_coding	AP1M1	3012.56	2997.21	3228.61	3104.73	3133.48	2874.85
ENSG00000073008.15	982.172	-0.146109	0.0795788	-1.83603	0.0663534	0.145719	protein_coding	PVR	989.759	1064.39	1040.58	940.687	923.033	934.581
ENSG00000073050.11	1369.08	-0.191645	0.0803042	-2.38648	0.0170103	0.0447341	protein_coding	XRCC1	1481.13	1331.02	1564.82	1221.49	1325.91	1290.13
ENSG00000073060.16	3113.7	-0.0481946	0.0657139	-0.7334	0.463315	0.639891	protein_coding	SCARB1	3236.02	2916.9	3343.35	3033.6	3189.88	2962.47
ENSG00000073067.14	0.52267	-0.985482	3.04537	-0.3236	0.746241	NA	protein_coding	CYP2W1	1.16993	1.07081	0	0	0.89528	0
ENSG00000073111.14	9002.85	0.176323	0.0579019	3.0452	0.00232525	0.00743186	protein_coding	MCM2	8551	7902.61	8906.29	9706.39	9900.9	9049.94
ENSG00000073146.16	30.9462	0.107042	0.400158	0.267499	0.789085	0.883437	protein_coding	MOV10L1	31.588	23.5579	34.4232	37.4403	35.8112	22.8566
ENSG00000073150.13	43.9245	-0.623117	0.338407	-1.84133	0.0655739	0.14436	protein_coding	PANX2	62.0062	47.1158	50.9176	27.1442	42.0781	34.2849
ENSG00000073169.14	341.555	-0.0935831	0.127708	-0.732791	0.463686	0.640176	protein_coding	SELENOO	321.73	368.36	367.898	330.41	353.635	307.294
ENSG00000073282.13	9.44302	2.31387	0.798707	2.89702	0.00376723	0.0115466	protein_coding	TP63	1.16993	5.35407	2.8686	14.0401	11.6386	21.5868
ENSG00000073331.18	346.143	-0.456322	0.123002	-3.70988	0.000207357	0.000806058	protein_coding	ALPK1	416.494	376.927	408.058	301.394	288.28	285.707
ENSG00000073350.13	118.61	-0.447797	0.226064	-1.98084	0.0476088	0.110025	protein_coding	LLGL2	147.411	101.727	161.359	96.4087	114.596	90.1566
ENSG00000073417.15	614.179	-0.0166076	0.0982973	-0.168952	0.865834	0.927252	protein_coding	PDE8A	603.683	636.064	613.88	656.141	581.036	594.271
ENSG00000073464.12	2053.46	1.33648	0.066342	20.1452	2.96e-90	4.73e-88	protein_coding	CLCN4	1117.28	1215.37	1161.78	3048.57	2855.94	2921.83
ENSG00000073536.18	1643.33	0.237229	0.0742192	3.19633	0.00139189	0.00466886	protein_coding	NLE1	1613.33	1422.04	1493.82	1854.23	1800.41	1676.15
ENSG00000073578.17	429.913	-0.375925	0.119172	-3.15449	0.0016078	0.00532721	protein_coding	SDHA	532.317	472.229	455.39	378.147	401.085	340.309
ENSG00000073584.20	128.304	0.254289	0.193959	1.31105	0.189841	0.337261	protein_coding	SMARCE1	116.993	109.223	124.784	146.953	142.349	129.521
ENSG00000073598.6	2.91243	1.79686	1.33035	1.35067	0.176802	0.320304	protein_coding	FNDC8	1.16993	2.14163	0.71715	3.74403	7.16224	2.53962
ENSG00000073605.18	145.807	-0.951905	0.191561	-4.96921	6.72e-07	3.65e-06	protein_coding	GSDMB	189.528	204.526	182.873	114.193	85.9468	97.7754
ENSG00000073614.12	3667.79	-0.151677	0.0570967	-2.65649	0.00789582	0.0225833	protein_coding	KDM5A	3822.15	4032.69	3727.75	3542.79	3371.62	3509.76
ENSG00000073670.14	14.2153	-1.29826	0.611754	-2.1222	0.0338212	0.0817429	protein_coding	ADAM11	17.5489	22.4871	20.7973	4.68003	13.4292	6.34905
ENSG00000073711.11	97.9654	-0.594906	0.22636	-2.62814	0.00858538	0.0243317	protein_coding	PPP2R3A	112.313	126.356	114.744	65.5205	85.0516	83.8075
ENSG00000073712.15	383.246	-1.48432	0.129457	-11.4657	1.96e-30	5.44e-29	protein_coding	FERMT2	532.317	614.647	547.185	180.649	220.239	204.44
ENSG00000073734.9	9.5757	-1.21802	0.862221	-1.41266	0.157756	0.293298	protein_coding	ABCB11	5.84964	26.7704	7.88865	1.87201	12.5339	2.53962
ENSG00000073737.16	3.91018	-1.1932	1.09421	-1.09047	0.275507	0.446898	protein_coding	DHRS9	7.01957	4.28326	5.02005	2.80802	1.79056	2.53962
ENSG00000073754.6	25.755	1.2953	0.473286	2.73683	0.00620348	0.0181367	protein_coding	CD5L	19.8888	11.779	13.6258	47.7363	41.1829	20.317
ENSG00000073756.12	115.313	0.82751	0.246024	3.36354	0.000769499	0.00270735	protein_coding	PTGS2	79.5551	104.94	65.2606	158.185	107.434	176.504
ENSG00000073792.15	3399.12	-0.184526	0.054527	-3.38413	0.000714045	0.00252712	protein_coding	IGF2BP2	3582.32	3649.33	3614.44	3172.13	3109.31	3267.22
ENSG00000073803.14	23.3082	-0.279114	0.475889	-0.586512	0.557532	0.720552	protein_coding	MAP3K13	30.4181	23.5579	22.9488	12.1681	30.4395	20.317
ENSG00000073849.15	643.914	-1.04072	0.105991	-9.81896	9.33e-23	1.73e-21	protein_coding	ST6GAL1	897.334	857.722	849.106	445.539	455.697	358.087
ENSG00000073861.3	2.7003	0.125808	1.51278	0.0831637	0.933721	0.966312	protein_coding	TBX21	0	6.42489	1.4343	6.55205	1.79056	0
ENSG00000073905.8	161.484	0.120244	0.177684	0.676731	0.498577	0.671915	processed_pseudogene	VDAC1P1	167.3	159.551	139.127	175.969	174.58	152.377
ENSG00000073910.21	93.8991	-2.44669	0.281633	-8.6875	3.7e-18	5.23e-17	protein_coding	FRY	147.411	121.002	207.256	28.0802	30.4395	29.2056
ENSG00000073921.18	25876	0.322773	0.0524209	6.15732	7.4e-10	5.43e-09	protein_coding	PICALM	23217.2	23976.6	21788.4	29005.9	27383.9	29883.7
ENSG00000073969.18	2183.31	-1.25964	0.0699824	-17.9994	1.97e-72	2.46e-70	protein_coding	NSF	3080.42	3242.43	2915.21	1266.42	1226.53	1368.86
ENSG00000074047.21	195.399	-2.25279	0.181486	-12.413	2.22e-35	7.97e-34	protein_coding	GLI2	317.05	313.749	339.929	75.8165	72.5176	53.3321
ENSG00000074054.18	4864.56	0.519564	0.0509958	10.1884	2.24e-24	4.51e-23	protein_coding	CLASP1	3946.17	4077.66	3969.42	5802.31	5596.39	5795.42
ENSG00000074071.14	2265.25	0.0322715	0.0717491	0.449782	0.652868	0.793611	protein_coding	MRPS34	2206.48	2149.12	2365.16	2325.98	2443.22	2101.54
ENSG00000074181.9	76.8046	-0.347963	0.254598	-1.36672	0.171714	0.313047	protein_coding	NOTCH3	73.7054	88.8776	94.6638	73.0085	58.1932	72.3792
ENSG00000074201.8	5414.91	0.0297049	0.0543695	0.546353	0.584823	0.742889	protein_coding	CLNS1A	5378.16	5603.57	5098.22	5444.75	5378.84	5585.9
ENSG00000074211.14	3.09843	2.14159	1.48975	1.43755	0.150562	0.282672	protein_coding	PPP2R2C	1.16993	0	2.15145	13.1041	0.89528	1.26981
ENSG00000074219.13	5.08879	-1.35732	1.07176	-1.26644	0.205355	0.357637	protein_coding	TEAD2	1.16993	6.42489	14.343	3.74403	3.58112	1.26981
ENSG00000074266.20	2445.83	0.133816	0.0622421	2.14993	0.0315608	0.0770386	protein_coding	EED	2316.46	2352.58	2325	2482.29	2488.88	2709.78
ENSG00000074276.10	5.61726	0.149132	0.931041	0.160178	0.872741	0.931936	protein_coding	CDHR2	5.84964	4.28326	5.7372	8.42406	1.79056	7.61886
ENSG00000074317.11	0.969376	2.15077	2.45724	0.875279	0.381422	NA	protein_coding	SNCB	0	1.07081	0	0.936007	0	3.80943
ENSG00000074319.13	1510.98	-0.197544	0.0699132	-2.82555	0.00471989	0.0141914	protein_coding	TSG101	1629.71	1619.07	1592.07	1387.16	1357.24	1480.6
ENSG00000074356.17	1774.36	-0.12294	0.0670225	-1.83431	0.0666074	0.146102	protein_coding	NCBP3	1871.88	1861.08	1820.13	1674.52	1784.29	1634.25
ENSG00000074370.18	7995.46	-0.069892	0.0658314	-1.06168	0.288381	0.461765	protein_coding	ATP2A3	8015.17	7641.33	8909.15	7674.32	8378.03	7354.74
ENSG00000074410.14	0.884723	-1.91761	2.50475	-0.76559	0.443921	NA	protein_coding	CA12	1.16993	0	2.8686	0	0	1.26981
ENSG00000074416.14	46.9742	-0.222058	0.321109	-0.691534	0.48923	0.664297	protein_coding	MGLL	57.3265	51.3991	43.7461	40.2483	51.0309	38.0943
ENSG00000074527.12	97.6415	0.465466	0.225536	2.06382	0.0390348	0.0926253	protein_coding	NTN4	69.0257	89.9484	86.7751	109.513	122.653	107.934
ENSG00000074582.14	1383.89	0.111188	0.0758965	1.46499	0.142923	0.270926	protein_coding	BCS1L	1391.04	1250.71	1351.83	1429.28	1510.34	1370.13
ENSG00000074590.13	0.768508	-1.75075	2.46078	-0.711461	0.476799	NA	protein_coding	NUAK1	1.16993	1.07081	1.4343	0.936007	0	0
ENSG00000074603.19	2123.78	0.00226154	0.0743187	0.0304304	0.975724	0.988184	protein_coding	DPP8	1984.2	2318.31	2063.96	2240.8	2007.22	2128.2
ENSG00000074621.14	254.31	0.0822626	0.151455	0.54315	0.587026	0.744714	protein_coding	SLC24A1	256.214	217.375	266.063	278.93	229.192	278.089
ENSG00000074657.13	2.77791	-0.518781	1.27031	-0.408389	0.682988	0.81511	protein_coding	ZNF532	3.50978	4.28326	2.15145	1.87201	3.58112	1.26981
ENSG00000074660.16	877.208	-0.0462283	0.106623	-0.433566	0.664603	0.801899	protein_coding	SCARF1	767.473	904.838	1000.42	910.735	914.08	765.696
ENSG00000074695.6	7409.3	-0.392202	0.0592565	-6.61872	3.62e-11	3.01e-10	protein_coding	LMAN1	8350.94	8873.84	8004.83	6530.52	5988.53	6707.14
ENSG00000074696.13	4247.76	-0.716895	0.0580181	-12.3564	4.5e-35	1.6e-33	protein_coding	HACD3	5134.81	5511.48	5196.47	3256.37	3052.9	3334.52
ENSG00000074706.13	18.08	0.651133	0.534411	1.21841	0.223067	0.380443	protein_coding	IPCEF1	7.01957	19.2747	15.7773	27.1442	21.4867	17.7774
ENSG00000074755.15	1682.29	0.224291	0.0715382	3.13527	0.00171698	0.005648	protein_coding	ZZEF1	1516.23	1540.9	1599.24	1909.45	1841.59	1686.31
ENSG00000074771.3	0.119525	-0.880415	4.08047	-0.215763	0.829173	NA	protein_coding	NOX3	0	0	0.71715	0	0	0
ENSG00000074800.15	104560	0.0925618	0.0444571	2.08205	0.037338	0.0892072	protein_coding	ENO1	100490	100044	103087	107304	112115	104317
ENSG00000074803.18	0.149213	1.04314	4.08047	0.255642	0.798228	NA	protein_coding	SLC12A1	0	0	0	0	0.89528	0
ENSG00000074842.7	2408.26	0.114205	0.0692111	1.65009	0.0989245	0.201849	protein_coding	MYDGF	2408.88	2131.99	2398.87	2472.93	2635.7	2401.21
ENSG00000074855.11	222.244	-0.0854585	0.170841	-0.500222	0.616919	0.768339	protein_coding	ANO8	212.927	193.817	278.254	204.985	239.04	204.44
ENSG00000074935.14	339.827	-0.694946	0.134162	-5.17989	2.22e-07	1.27e-06	protein_coding	TUBE1	369.697	476.512	413.796	248.042	266.793	264.121
ENSG00000074964.17	11.8637	-0.883416	0.66758	-1.32331	0.185732	0.33207	protein_coding	ARHGEF10L	14.0391	18.2038	14.343	13.1041	8.9528	2.53962
ENSG00000074966.11	137.407	1.07045	0.196356	5.45159	4.99e-08	3.06e-07	protein_coding	TXK	86.5746	93.1608	86.058	200.305	160.255	198.09
ENSG00000075035.10	4.88406	-0.327865	0.967909	-0.338735	0.734809	0.848748	protein_coding	WSCD2	3.50978	8.56651	4.3029	3.74403	5.37168	3.80943
ENSG00000075043.18	6.07272	0.716188	0.883887	0.810271	0.417785	0.597074	protein_coding	KCNQ2	3.50978	7.4957	2.8686	5.61604	8.05752	8.88868
ENSG00000075073.14	13.068	2.73837	0.74457	3.67779	0.000235264	0.000907882	protein_coding	TACR2	0	2.14163	7.1715	25.2722	19.6962	24.1264
ENSG00000075089.9	773.015	-0.411019	0.0969071	-4.24137	2.22e-05	9.98e-05	protein_coding	ACTR6	840.008	974.441	831.894	652.397	632.067	707.285
ENSG00000075131.10	1096.15	0.230724	0.0964511	2.39214	0.0167505	0.0441205	protein_coding	TIPIN	1028.37	1104.01	896.437	1283.27	1063.59	1201.24
ENSG00000075142.13	1696.03	-0.338403	0.0750809	-4.50718	6.57e-06	3.16e-05	protein_coding	SRI	1778.29	2058.1	1846.66	1444.26	1563.16	1485.68
ENSG00000075151.20	5356.92	-0.445699	0.0513615	-8.67769	4.04e-18	5.68e-17	protein_coding	EIF4G3	6050.87	6344.57	6135.93	4573.33	4408.36	4628.46
ENSG00000075188.9	1627.81	-0.538761	0.0743759	-7.24375	4.36e-13	4.27e-12	protein_coding	NUP37	1933.89	2060.25	1792.87	1363.76	1280.25	1335.84
ENSG00000075213.11	10.177	-2.21491	0.77893	-2.84353	0.00446163	0.0134925	protein_coding	SEMA3A	15.2091	24.6287	10.7572	5.61604	3.58112	1.26981
ENSG00000075218.19	1878.76	-0.526083	0.0647391	-8.12621	4.43e-16	5.4e-15	protein_coding	GTSE1	2236.9	2195.17	2218.86	1478.89	1554.21	1588.53
ENSG00000075223.14	1010.81	-0.55999	0.0860199	-6.51	7.52e-11	6.07e-10	protein_coding	SEMA3C	1113.77	1317.1	1182.58	812.454	817.39	821.568
ENSG00000075234.17	515.322	-0.381884	0.108442	-3.52155	0.000429036	0.00158357	protein_coding	TTC38	570.925	539.69	637.546	450.219	459.278	434.275
ENSG00000075239.13	2897.12	-0.415488	0.062106	-6.68999	2.23e-11	1.89e-10	protein_coding	ACAT1	3241.87	3517.62	3174.82	2456.08	2438.74	2553.59
ENSG00000075240.17	854.056	-0.488399	0.0993753	-4.91469	8.89e-07	4.75e-06	protein_coding	GRAMD4	986.249	887.705	1116.6	750.677	712.643	670.46
ENSG00000075275.16	18.4256	0.177987	0.530012	0.335816	0.73701	0.849899	protein_coding	CELSR1	25.7384	11.779	14.343	15.9121	16.115	26.666
ENSG00000075290.7	0.724446	-1.59233	2.70161	-0.5894	0.555593	NA	protein_coding	WNT8B	2.33986	1.07081	0	0.936007	0	0
ENSG00000075292.19	4810.1	-0.18523	0.0670275	-2.76349	0.00571869	0.0168781	protein_coding	ZNF638	4905.51	5490.06	4956.22	4508.74	4153.2	4846.87
ENSG00000075303.13	972.482	-0.42375	0.0869138	-4.87552	1.09e-06	5.74e-06	protein_coding	SLC25A40	1048.26	1201.45	1091.5	839.598	784.265	869.82
ENSG00000075336.12	1283.35	0.0220934	0.0746063	0.296134	0.767128	0.870679	protein_coding	TIMM21	1243.63	1292.47	1281.55	1235.53	1279.35	1367.59
ENSG00000075340.23	1231.91	-0.32148	0.0756264	-4.2509	2.13e-05	9.58e-05	protein_coding	ADD2	1339.57	1340.66	1424.26	1145.67	1064.49	1076.8
ENSG00000075391.16	18.5906	-0.914201	0.519856	-1.75856	0.0786516	0.167551	protein_coding	RASAL2	19.8888	23.5579	29.4031	9.36007	17.9056	11.4283
ENSG00000075399.14	199.353	1.05053	0.178949	5.87059	4.34e-09	2.98e-08	protein_coding	VPS9D1	126.352	101.727	159.207	269.57	280.223	259.041
ENSG00000075407.18	1149.27	0.0470058	0.0809801	0.580461	0.561604	0.724023	protein_coding	ZNF37A	1084.52	1228.22	1079.31	1170.94	1135.21	1197.43
ENSG00000075413.18	2612.42	0.683627	0.0617457	11.0717	1.72e-28	4.29e-27	protein_coding	MARK3	1942.08	1958.52	2107.7	3221.74	3144.22	3300.24
ENSG00000075415.12	17362.7	0.117449	0.0425116	2.76276	0.00573146	0.0169072	protein_coding	SLC25A3	16547.5	16860	16560.4	18039.7	17864.4	18304.3
ENSG00000075420.13	979.451	-0.436096	0.086743	-5.02745	4.97e-07	2.74e-06	protein_coding	FNDC3B	1090.37	1223.94	1064.97	847.086	793.218	857.122
ENSG00000075426.12	595.504	1.87391	0.109246	17.1531	5.96e-66	6.26e-64	protein_coding	FOSL2	235.155	249.5	278.254	893.886	1004.5	911.724
ENSG00000075461.6	0.639685	1.44717	2.80442	0.516031	0.605833	NA	protein_coding	CACNG4	0	1.07081	0	1.87201	0.89528	0
ENSG00000075539.14	4072.18	0.600168	0.0598453	10.0287	1.14e-23	2.21e-22	protein_coding	FRYL	3238.36	3352.72	3123.91	5205.13	4687.68	4825.28
ENSG00000075568.17	2594.2	0.176479	0.0639691	2.75882	0.00580111	0.0170889	protein_coding	TMEM131	2501.31	2478.93	2331.45	2910.98	2667.04	2675.49
ENSG00000075618.18	830.693	-0.0826702	0.108146	-0.764433	0.444609	0.622277	protein_coding	FSCN1	938.282	707.808	917.952	827.43	846.039	746.649
ENSG00000075624.15	146498	0.302312	0.0469701	6.43627	1.22e-10	9.68e-10	protein_coding	ACTB	128342	128266	137004	161393	167289	156696
ENSG00000075643.6	64.274	-1.8429	0.292313	-6.30453	2.89e-10	2.21e-09	protein_coding	MOCOS	101.784	91.0192	109.007	26.2082	32.2301	25.3962
ENSG00000075651.16	262.091	-1.42259	0.16253	-8.75282	2.08e-18	2.97e-17	protein_coding	PLD1	360.338	411.193	371.484	112.321	143.245	173.964
ENSG00000075673.11	15.4462	-1.23628	0.600079	-2.06019	0.0393803	0.0933406	protein_coding	ATP12A	14.0391	18.2038	32.2717	5.61604	9.84808	12.6981
ENSG00000075702.18	1203.16	0.152835	0.0883179	1.73051	0.0835395	0.176415	protein_coding	WDR62	1141.85	1035.48	1240.67	1291.69	1347.4	1161.88
ENSG00000075711.20	2205.92	-0.471506	0.0749706	-6.28921	3.19e-10	2.43e-09	protein_coding	DLG1	2344.53	2780.9	2560.94	1883.25	1733.26	1932.65
ENSG00000075785.12	15319.4	0.111246	0.0424404	2.62123	0.00876136	0.0247852	protein_coding	RAB7A	14840.5	14555.6	14791.2	15902.8	15972.7	15853.6
ENSG00000075790.10	1472.27	0.129689	0.0754693	1.71843	0.0857185	0.179901	protein_coding	BCAP29	1338.4	1514.13	1366.17	1592.15	1473.63	1549.17
ENSG00000075826.17	207.897	-0.698812	0.186877	-3.73942	0.000184448	0.000723684	protein_coding	SEC31B	258.554	235.579	276.103	112.321	178.161	186.662
ENSG00000075856.12	5272.87	0.33421	0.0501648	6.66225	2.7e-11	2.27e-10	protein_coding	SART3	4567.4	4703.02	4720.28	5862.21	5778.13	6006.2
ENSG00000075884.14	2339.99	-0.413748	0.0839014	-4.93136	8.17e-07	4.38e-06	protein_coding	ARHGAP15	2598.41	3046.47	2375.92	2006.8	1900.68	2111.7
ENSG00000075886.11	3.02525	-1.1553	1.32695	-0.870643	0.383949	0.563951	protein_coding	TUBA3D	5.84964	1.07081	5.7372	2.80802	2.68584	0
ENSG00000075891.21	3.03377	-0.54945	1.31689	-0.417232	0.676509	0.810934	protein_coding	PAX2	1.16993	3.21244	6.45435	4.68003	2.68584	0
ENSG00000075914.13	1339.41	-0.69009	0.0740614	-9.31781	1.19e-20	1.93e-19	protein_coding	EXOSC7	1736.17	1609.43	1617.17	991.231	1056.43	1026.01
ENSG00000075945.13	3529.69	0.426772	0.059543	7.16745	7.64e-13	7.35e-12	protein_coding	KIFAP3	2934.18	3185.67	2914.5	4066.95	3910.58	4166.25
ENSG00000075975.16	2175.16	-0.0984334	0.0615291	-1.59979	0.109646	0.219217	protein_coding	MKRN2	2227.54	2330.09	2191.61	2097.59	2094.95	2109.16
ENSG00000076003.5	8889.78	-0.590472	0.0495581	-11.9148	9.92e-33	3.15e-31	protein_coding	MCM6	10582	11114	10355.6	7061.23	6968.86	7256.97
ENSG00000076043.10	1076.77	-0.244823	0.0760096	-3.22094	0.0012777	0.00432128	protein_coding	REXO2	1178.12	1177.9	1148.16	998.719	966.007	991.722
ENSG00000076053.10	998.612	0.0599927	0.100949	0.594286	0.552321	0.716674	protein_coding	RBM7	971.04	1055.82	905.043	1000.59	893.489	1165.69
ENSG00000076067.13	168.695	-0.561142	0.174585	-3.21415	0.00130833	0.00441781	protein_coding	RBMS2	221.116	185.251	196.499	128.233	132.501	148.568
ENSG00000076108.11	6270.69	0.566925	0.0532577	10.6449	1.84e-26	4.13e-25	protein_coding	BAZ2A	5234.26	5046.75	4885.23	7717.38	7186.41	7554.1
ENSG00000076201.15	2870	0.059361	0.0698399	0.849959	0.395348	0.576085	protein_coding	PTPN23	2692	2643.84	3093.07	2993.35	2981.28	2816.44
ENSG00000076242.14	1741.46	-0.461134	0.072446	-6.36521	1.95e-10	1.51e-09	protein_coding	MLH1	1878.9	2179.11	1994.39	1464.85	1476.32	1455.2
ENSG00000076248.10	4214.98	-0.394867	0.0532389	-7.41688	1.2e-13	1.23e-12	protein_coding	UNG	4902	4609.86	4852.24	3662.59	3621.41	3641.82
ENSG00000076258.10	23.5413	0.943728	0.493311	1.91305	0.0557419	0.125913	protein_coding	FMO4	7.01957	19.2747	21.5145	41.1843	26.8584	25.3962
ENSG00000076321.11	854.346	-0.171915	0.0839094	-2.04882	0.04048	0.0955524	protein_coding	KLHL20	917.223	888.776	908.629	819.942	769.94	821.568
ENSG00000076344.16	11.6498	0.481269	0.700784	0.686758	0.492235	0.666606	protein_coding	RGS11	12.8692	8.56651	7.88865	23.4002	4.4764	12.6981
ENSG00000076351.13	27.8342	-0.764345	0.417084	-1.83259	0.0668631	0.146562	protein_coding	SLC46A1	42.1174	35.3369	27.9688	22.4642	18.8009	20.317
ENSG00000076356.7	1.6438	-1.31574	1.82548	-0.720764	0.471054	NA	protein_coding	PLXNA2	3.50978	0	3.58575	1.87201	0.89528	0
ENSG00000076382.17	2983.84	-0.483336	0.0595558	-8.11569	4.83e-16	5.87e-15	protein_coding	SPAG5	3396.3	3591.51	3447.34	2377.46	2522.9	2567.56
ENSG00000076513.16	1792.42	0.22507	0.0653147	3.44592	0.000569109	0.00205249	protein_coding	ANKRD13A	1584.08	1698.31	1674.55	1923.49	1933.8	1940.27
ENSG00000076554.15	1416.11	-0.845092	0.0742948	-11.3748	5.58e-30	1.51e-28	protein_coding	TPD52	1861.35	1892.13	1707.53	995.911	1034.05	1005.69
ENSG00000076555.15	1078.36	-2.16682	0.0878685	-24.6598	2.89e-134	1.01e-131	protein_coding	ACACB	1757.23	1649.05	1883.95	390.315	392.132	397.451
ENSG00000076604.15	1598.35	0.404691	0.0789231	5.12766	2.93e-07	1.65e-06	protein_coding	TRAF4	1365.31	1254.99	1503.86	1859.85	1870.24	1735.83
ENSG00000076641.4	1013.99	-1.84061	0.092209	-19.9613	1.2e-88	1.88e-86	protein_coding	PAG1	1520.91	1722.94	1516.05	458.643	462.86	402.53
ENSG00000076650.6	414.789	0.177672	0.116929	1.51948	0.128641	0.249086	protein_coding	GPATCH1	408.305	405.839	354.989	422.139	437.792	459.672
ENSG00000076662.10	20.0539	0.949223	0.580812	1.6343	0.102195	0.207253	protein_coding	ICAM3	9.35942	19.2747	12.1915	8.42406	30.4395	40.6339
ENSG00000076685.18	2055.01	0.48054	0.0669286	7.17989	6.98e-13	6.72e-12	protein_coding	NT5C2	1699.9	1768.99	1677.41	2394.31	2265.06	2524.38
ENSG00000076706.17	38.6651	-2.31371	0.445152	-5.19758	2.02e-07	1.16e-06	protein_coding	AP002956.1	86.5746	39.6201	65.9778	7.48805	10.7434	21.5868
ENSG00000076716.9	0.305214	1.81268	3.97473	0.456052	0.648353	NA	protein_coding	GPC4	0	0	0	0.936007	0.89528	0
ENSG00000076770.14	1417.53	0.76849	0.0781674	9.83133	8.25e-23	1.53e-21	protein_coding	MBNL3	1022.52	1089.02	1032.7	1813.05	1641.94	1905.99
ENSG00000076826.9	10.5687	0.942787	0.711045	1.32592	0.184867	0.331209	protein_coding	CAMSAP3	11.6993	5.35407	5.02005	8.42406	21.4867	11.4283
ENSG00000076864.19	105.998	-1.95944	0.23981	-8.1708	3.06e-16	3.77e-15	protein_coding	RAP1GAP	155.6	157.41	193.63	44.9283	50.1357	34.2849
ENSG00000076924.12	3210.46	-0.235722	0.0738477	-3.192	0.00141292	0.00473328	protein_coding	XAB2	3585.83	3168.54	3664.64	3014.88	3149.59	2679.3
ENSG00000076928.17	6285.52	-0.358969	0.0660495	-5.43485	5.48e-08	3.34e-07	protein_coding	ARHGEF1	6820.68	6627.27	7740.2	5393.27	5856.92	5274.79
ENSG00000076944.16	3056.45	0.0576536	0.068879	0.837027	0.402578	0.583113	protein_coding	STXBP2	2927.16	2854.79	3203.51	3074.78	3352.82	2925.64
ENSG00000076984.17	1698.17	0.500372	0.0788646	6.3447	2.23e-10	1.72e-09	protein_coding	MAP2K7	1327.87	1331.02	1556.22	1934.73	2097.64	1941.54
ENSG00000077009.13	0.804984	-0.600997	2.43091	-0.247231	0.804729	NA	protein_coding	NMRK2	1.16993	1.07081	0.71715	1.87201	0	0
ENSG00000077044.10	2475.53	0.27397	0.0612513	4.47289	7.72e-06	3.68e-05	protein_coding	DGKD	2202.97	2173.75	2344.36	2744.37	2735.08	2652.63
ENSG00000077063.11	2354.25	0.78362	0.070202	11.1624	6.23e-29	1.58e-27	protein_coding	CTTNBP2	1735	1850.37	1609.28	3119.71	2830.87	2980.25
ENSG00000077080.9	10.6003	-0.668832	0.73818	-0.906056	0.364906	0.54386	protein_coding	ACTL6B	9.35942	7.4957	22.2316	11.2321	10.7434	2.53962
ENSG00000077092.19	6.26103	0.69181	0.938947	0.736794	0.461248	0.638019	protein_coding	RARB	5.84964	1.07081	7.1715	9.36007	2.68584	11.4283
ENSG00000077097.15	15908.3	-0.0129028	0.0598163	-0.215707	0.829216	0.907458	protein_coding	TOP2B	15956.6	17106.3	14876.6	16072.2	14873.3	16564.7
ENSG00000077147.16	6830.04	-0.0388795	0.0496743	-0.782689	0.43381	0.611863	protein_coding	TM9SF3	6860.46	7062.02	6842.33	6842.21	6499.73	6873.49
ENSG00000077150.19	1565.44	-0.962082	0.0869132	-11.0695	1.76e-28	4.4e-27	protein_coding	NFKB2	2034.5	1840.73	2330.02	1083.9	1085.08	1018.39
ENSG00000077152.10	1639.14	-0.568655	0.074941	-7.58804	3.25e-14	3.48e-13	protein_coding	UBE2T	1997.07	2008.85	1867.46	1214	1345.61	1401.87
ENSG00000077157.22	460.401	-0.344508	0.107472	-3.20557	0.00134796	0.00453522	protein_coding	PPP1R12B	491.37	528.982	524.237	402.483	406.457	408.879
ENSG00000077232.18	2342.12	-0.47065	0.0672813	-6.99526	2.65e-12	2.43e-11	protein_coding	DNAJC10	2558.63	2907.26	2694.33	1978.72	1893.52	2020.27
ENSG00000077235.18	3075.49	-0.178804	0.0601962	-2.97035	0.00297459	0.00932198	protein_coding	GTF3C1	3200.92	3131.06	3461.68	2882.9	2907.87	2868.5
ENSG00000077238.14	1442.8	-0.216546	0.0714099	-3.03244	0.00242589	0.00773022	protein_coding	IL4R	1581.74	1488.43	1583.47	1379.67	1338.44	1285.05
ENSG00000077254.14	6895.98	0.0192482	0.0584461	0.329332	0.741905	0.853622	protein_coding	USP33	6627.64	7296.53	6624.31	7027.54	6569.56	7230.3
ENSG00000077264.15	0.537477	0.232123	3.23402	0.0717752	0.942781	NA	protein_coding	PAK3	0	0	1.4343	0	1.79056	0
ENSG00000077274.9	0.119525	-0.880415	4.08047	-0.215763	0.829173	NA	protein_coding	CAPN6	0	0	0.71715	0	0	0
ENSG00000077279.18	3.52118	-0.322165	1.21999	-0.264072	0.791724	0.88522	protein_coding	DCX	9.35942	1.07081	1.4343	1.87201	3.58112	3.80943
ENSG00000077312.9	3464.38	-0.325386	0.0688505	-4.72597	2.29e-06	1.17e-05	protein_coding	SNRPA	3798.75	3632.2	4129.35	3010.2	3320.59	2895.17
ENSG00000077327.16	363.044	1.77162	0.134147	13.2066	8.04e-40	3.45e-38	protein_coding	SPAG6	138.051	169.189	182.873	562.54	538.958	586.653
ENSG00000077348.9	1249.21	0.0640151	0.0845595	0.757042	0.449025	0.626164	protein_coding	EXOSC5	1166.42	1175.75	1321.71	1287.01	1369.78	1174.57
ENSG00000077380.15	3700.09	-0.0410553	0.0547555	-0.749794	0.453379	0.630388	protein_coding	DYNC1I2	3700.48	3877.42	3679.7	3592.39	3616.03	3734.51
ENSG00000077420.16	4336.56	1.45382	0.0602248	24.1399	9.53e-129	3e-126	protein_coding	APBB1IP	2146.82	2340.8	2462.69	6253.46	6442.43	6373.18
ENSG00000077454.16	439.419	-0.239801	0.111046	-2.15947	0.0308135	0.0754118	protein_coding	LRCH4	479.67	446.53	500.571	400.611	409.143	399.99
ENSG00000077458.13	984.014	0.17476	0.102113	1.71144	0.0870004	0.182059	protein_coding	FAM76B	910.204	1035.48	827.591	1014.63	945.415	1170.77
ENSG00000077463.15	531.203	0.206975	0.113598	1.82199	0.0684564	0.14959	protein_coding	SIRT6	446.912	489.362	542.165	561.604	624.01	523.162
ENSG00000077514.8	1237.34	-0.356009	0.0752103	-4.73351	2.21e-06	1.13e-05	protein_coding	POLD3	1373.5	1439.17	1356.13	1133.5	1047.48	1074.26
ENSG00000077522.13	4.78571	-0.448928	1.02051	-0.439906	0.660005	0.799059	protein_coding	ACTN2	8.18949	6.42489	2.15145	1.87201	6.26696	3.80943
ENSG00000077549.18	14740.3	0.0861315	0.047277	1.82185	0.068478	0.149624	protein_coding	CAPZB	14321.1	13945.2	14636.3	15279.4	15619	14640.9
ENSG00000077585.14	411.338	-0.41734	0.113855	-3.66555	0.000246806	0.000949123	protein_coding	GPR137B	467.971	463.663	479.773	337.898	373.332	345.389
ENSG00000077616.11	169.328	-0.0945445	0.195372	-0.48392	0.628443	0.7768	protein_coding	NAALAD2	168.47	194.888	159.924	141.337	140.559	210.789
ENSG00000077684.16	1169.33	-0.0616301	0.0766111	-0.804454	0.421135	0.600064	protein_coding	JADE1	1193.33	1232.51	1159.63	1199.02	1128.05	1103.47
ENSG00000077713.19	627.758	-1.28417	0.104484	-12.2906	1.02e-34	3.57e-33	protein_coding	SLC25A43	799.061	940.175	928.709	362.235	355.426	380.943
ENSG00000077721.16	1551.15	0.223398	0.0714376	3.12717	0.00176497	0.00578873	protein_coding	UBE2A	1416.78	1418.83	1455.81	1736.29	1564.95	1714.24
ENSG00000077782.20	8.09138	-0.646176	0.814855	-0.792994	0.427781	0.606442	protein_coding	FGFR1	5.84964	11.779	12.1915	10.2961	7.16224	1.26981
ENSG00000077800.13	2.84209	-0.105636	1.25546	-0.0841413	0.932944	0.966097	protein_coding	FKBP6	1.16993	3.21244	4.3029	1.87201	2.68584	3.80943
ENSG00000077935.17	1.92895	1.73735	1.61582	1.07521	0.282281	0.455069	protein_coding	SMC1B	1.16993	0	1.4343	3.74403	2.68584	2.53962
ENSG00000077942.19	1.31505	0.77208	1.79187	0.430879	0.666556	NA	protein_coding	FBLN1	1.16993	1.07081	0.71715	1.87201	1.79056	1.26981
ENSG00000077943.8	15.4654	-6.38802	1.28282	-4.97966	6.37e-07	3.47e-06	protein_coding	ITGA8	29.2482	25.6995	36.5746	0	0	1.26981
ENSG00000077984.6	19.6359	0.82771	0.506185	1.63519	0.102009	0.206996	protein_coding	CST7	18.7188	11.779	12.1915	31.8242	17.9056	25.3962
ENSG00000078018.19	17.8678	-1.11039	0.577105	-1.92407	0.0543455	0.123285	protein_coding	MAP2	16.379	20.3455	36.5746	7.48805	18.8009	7.61886
ENSG00000078043.16	1325.86	-0.493049	0.0800586	-6.15861	7.34e-10	5.39e-09	protein_coding	PIAS2	1489.32	1690.82	1473.74	1098.87	1145.96	1056.48
ENSG00000078053.17	7.07928	-0.518511	0.83864	-0.618276	0.536394	0.703327	protein_coding	AMPH	5.84964	10.7081	8.6058	10.2961	4.4764	2.53962
ENSG00000078061.13	1488.39	0.0356206	0.0750731	0.474479	0.635158	0.781496	protein_coding	ARAF	1471.77	1370.64	1566.26	1548.16	1524.66	1448.85
ENSG00000078070.13	2031.17	-0.202246	0.0616504	-3.28052	0.00103616	0.0035617	protein_coding	MCCC1	2183.08	2196.24	2141.41	1916.94	1858.6	1890.75
ENSG00000078081.8	4.48526	0.487159	1.36732	0.356286	0.721626	0.841138	protein_coding	LAMP3	0	9.63733	1.4343	1.87201	0	13.9679
ENSG00000078098.14	2.18301	1.83817	1.5471	1.18814	0.234778	0.395062	protein_coding	FAP	0	2.14163	0.71715	3.74403	2.68584	3.80943
ENSG00000078114.18	6.15872	-2.65446	1.05525	-2.51548	0.011887	0.0326068	protein_coding	NEBL	7.01957	7.4957	17.2116	0	2.68584	2.53962
ENSG00000078124.12	1640.29	-0.531704	0.0756297	-7.03036	2.06e-12	1.91e-11	protein_coding	ACER3	1846.15	2035.62	1931.28	1281.39	1288.31	1459.01
ENSG00000078140.14	7743.55	-0.22143	0.0602103	-3.67761	0.00023543	0.000908373	protein_coding	UBE2K	8458.58	8747.48	7803.31	7031.28	6800.54	7620.13
ENSG00000078142.13	1418.24	0.263894	0.0709294	3.72052	0.000198812	0.000775816	protein_coding	PIK3C3	1265.86	1344.94	1257.16	1515.39	1581.96	1544.09
ENSG00000078177.14	568.788	-0.520709	0.111915	-4.65271	3.28e-06	1.64e-05	protein_coding	N4BP2	658.669	733.508	617.466	440.859	437.792	524.432
ENSG00000078237.7	24.1539	-1.68547	0.517208	-3.25879	0.00111887	0.0038246	protein_coding	TIGAR	35.0978	44.9742	30.1203	15.9121	3.58112	15.2377
ENSG00000078246.17	618.039	-0.273752	0.0975868	-2.80521	0.00502831	0.0150115	protein_coding	TULP3	676.218	651.055	699.938	528.844	560.445	591.732
ENSG00000078269.15	1487.45	-0.336349	0.0852252	-3.94659	7.93e-05	0.000327947	protein_coding	SYNJ2	1464.75	1710.09	1802.91	1398.39	1283.83	1264.73
ENSG00000078295.16	25.2814	0.159398	0.430265	0.370464	0.711037	0.83393	protein_coding	ADCY2	26.9083	18.2038	26.5345	29.9522	25.9631	24.1264
ENSG00000078304.19	2753.7	0.146888	0.0622898	2.35814	0.0183667	0.0478638	protein_coding	PPP2R5C	2576.18	2784.12	2483.49	2896	2878.32	2904.06
ENSG00000078319.9	650.953	-0.0990592	0.0968544	-1.02276	0.306419	0.481989	unprocessed_pseudogene	PMS2P1	665.689	683.179	670.535	576.58	663.402	646.334
ENSG00000078328.20	0.406623	0.0813691	3.60532	0.0225692	0.981994	NA	protein_coding	RBFOX1	1.16993	0	0	0	0	1.26981
ENSG00000078369.18	20029.8	-0.265752	0.0443084	-5.99777	2e-09	1.41e-08	protein_coding	GNB1	21628.5	21389.5	22587.4	18257.7	18299.5	18016.1
ENSG00000078399.18	3.53593	4.28054	1.57385	2.71978	0.00653253	0.0190058	protein_coding	HOXA9	0	1.07081	0	8.42406	5.37168	6.34905
ENSG00000078403.17	2521.48	0.0770561	0.0617326	1.24822	0.211949	0.366467	protein_coding	MLLT10	2469.72	2511.06	2384.52	2710.68	2509.47	2543.43
ENSG00000078487.17	122.064	0.61568	0.21141	2.91226	0.00358829	0.0110259	protein_coding	ZCWPW1	100.614	107.081	83.1894	167.545	149.512	124.441
ENSG00000078549.14	0.395051	-0.515824	3.63246	-0.142004	0.887077	NA	protein_coding	ADCYAP1R1	0	0	1.4343	0.936007	0	0
ENSG00000078589.13	0.275526	0.081366	4.08047	0.0199403	0.984091	NA	protein_coding	P2RY10	0	0	0.71715	0.936007	0	0
ENSG00000078596.11	1044.39	-0.655302	0.0809798	-8.09217	5.86e-16	7.08e-15	protein_coding	ITM2A	1209.71	1343.87	1277.96	825.558	785.16	824.107
ENSG00000078618.21	8657.34	0.0850491	0.0497718	1.70878	0.0874915	0.18284	protein_coding	NRDC	8541.64	8551.52	8115.27	9038.08	8601.85	9095.65
ENSG00000078668.14	5483.58	-0.0459383	0.0581818	-0.789566	0.429781	0.608168	protein_coding	VDAC3	5307.96	5991.21	5413.05	5399.82	5284.84	5504.63
ENSG00000078674.17	7843.18	0.218592	0.0600476	3.64031	0.000272313	0.00103882	protein_coding	PCM1	7110.82	7716.29	6922.65	8541.06	7890.99	8877.25
ENSG00000078687.17	1098.15	-0.118202	0.0781907	-1.51171	0.130606	0.252046	protein_coding	TNRC6C	1144.19	1083.66	1199.07	1046.46	1050.16	1065.37
ENSG00000078699.21	1142.08	-0.176605	0.0840387	-2.10147	0.0355997	0.0855802	protein_coding	CBFA2T2	1105.58	1216.44	1310.95	1115.72	1060.01	1043.78
ENSG00000078747.14	3980.24	-0.405643	0.0628613	-6.45299	1.1e-10	8.71e-10	protein_coding	ITCH	4278.43	4801.53	4526.65	3583.03	3232.85	3458.96
ENSG00000078795.16	2.458	1.46261	1.39998	1.04474	0.296144	0.47036	protein_coding	PKD2L2	1.16993	2.14163	0.71715	2.80802	5.37168	2.53962
ENSG00000078804.13	731.877	0.115276	0.0918135	1.25555	0.20928	0.362956	protein_coding	TP53INP2	691.427	662.834	750.856	751.613	757.407	777.124
ENSG00000078808.16	5679.95	0.224766	0.0663762	3.38625	0.00070855	0.0025111	protein_coding	SDF4	5045.9	4923.6	5741.5	5977.34	6509.58	5881.76
ENSG00000078814.15	44.1211	-0.471751	0.354534	-1.33062	0.183313	0.328957	protein_coding	MYH7B	49.137	47.1158	56.6548	41.1843	22.382	48.2528
ENSG00000078898.7	0.156001	1.04314	4.08047	0.255642	0.798228	NA	protein_coding	BPIFB2	0	0	0	0.936007	0	0
ENSG00000078900.15	21.5826	0.36426	0.490226	0.743045	0.457454	0.634541	protein_coding	TP73	17.5489	21.4163	17.9287	16.8481	36.7065	19.0472
ENSG00000078902.16	654.537	0.543066	0.109481	4.96038	7.04e-07	3.81e-06	protein_coding	TOLLIP	552.206	460.45	584.477	744.125	846.934	739.03
ENSG00000078967.13	318.158	-0.785297	0.133448	-5.88468	3.99e-09	2.74e-08	protein_coding	UBE2D4	415.324	421.901	372.918	226.514	255.155	217.138
ENSG00000079102.16	1933.1	0.764988	0.0650048	11.7682	5.69e-32	1.72e-30	protein_coding	RUNX1T1	1396.89	1398.48	1497.41	2458.89	2403.83	2443.12
ENSG00000079112.10	0.178469	-0.880415	4.08047	-0.215763	0.829173	NA	protein_coding	CDH17	0	1.07081	0	0	0	0
ENSG00000079134.12	830.579	0.077263	0.0943938	0.818518	0.413061	0.593148	protein_coding	THOC1	829.479	868.43	728.624	826.494	826.343	904.105
ENSG00000079150.18	239.947	-0.21917	0.159725	-1.37217	0.170009	0.310726	protein_coding	FKBP7	224.626	306.253	244.548	218.09	241.725	204.44
ENSG00000079156.17	1925.13	-0.517409	0.068312	-7.57419	3.61e-14	3.86e-13	protein_coding	OSBPL6	2359.74	2327.95	2116.31	1569.68	1602.55	1574.57
ENSG00000079215.14	6.34115	0.704995	0.896521	0.786368	0.431652	0.609964	protein_coding	SLC1A3	2.33986	3.21244	8.6058	12.1681	5.37168	6.34905
ENSG00000079246.16	22583	-0.152992	0.0515274	-2.96913	0.0029864	0.00935271	protein_coding	XRCC5	23441.8	25260.5	22637.6	21667.6	20765.1	21725.2
ENSG00000079257.8	212.119	0.692915	0.161967	4.27811	1.88e-05	8.55e-05	protein_coding	LXN	149.751	190.605	147.016	273.314	254.259	257.772
ENSG00000079263.19	22.4732	0.725672	0.470688	1.54173	0.12314	0.240303	protein_coding	SP140	12.8692	14.9914	22.2316	28.0802	22.382	34.2849
ENSG00000079277.20	1340.24	0.0111218	0.0744213	0.149443	0.881204	0.936421	protein_coding	MKNK1	1307.98	1338.52	1355.41	1269.23	1345.61	1424.73
ENSG00000079308.19	1483.37	-0.163791	0.0834367	-1.96306	0.0496396	0.114041	protein_coding	TNS1	1526.76	1537.69	1639.4	1563.13	1369.78	1263.46
ENSG00000079313.15	1802.2	1.38062	0.0899336	15.3516	3.46e-53	2.4e-51	protein_coding	REXO1	1013.16	856.651	1126.64	2631.11	2762.83	2422.8
ENSG00000079332.15	2890.5	-0.174014	0.0696622	-2.49797	0.0124908	0.0340414	protein_coding	SAR1A	2827.72	3359.14	3004.86	2687.28	2643.76	2820.25
ENSG00000079335.20	353.63	-1.40024	0.132469	-10.5703	4.09e-26	9.03e-25	protein_coding	CDC14A	470.311	571.815	497.702	201.241	197.857	182.853
ENSG00000079337.16	45.8792	-2.55641	0.391623	-6.52773	6.68e-11	5.41e-10	protein_coding	RAPGEF3	56.1565	85.6651	92.5123	9.36007	12.5339	19.0472
ENSG00000079385.22	7.36539	1.2325	0.853443	1.44415	0.148697	0.279931	protein_coding	CEACAM1	1.16993	5.35407	6.45435	15.9121	8.9528	6.34905
ENSG00000079387.14	1981.06	0.0278677	0.0744948	0.37409	0.708338	0.832146	protein_coding	SENP1	1915.17	2084.88	1885.39	2106.02	1826.37	2068.52
ENSG00000079393.20	0.373457	-1.96242	3.67658	-0.533763	0.593506	NA	protein_coding	DUSP13	1.16993	1.07081	0	0	0	0
ENSG00000079432.7	2720.04	0.749816	0.091145	8.22662	1.93e-16	2.41e-15	protein_coding	CIC	1984.2	1762.56	2335.76	3665.4	3518.45	3053.89
ENSG00000079435.10	230.184	-0.657821	0.159147	-4.13341	3.57e-05	0.000155769	protein_coding	LIPE	286.632	251.641	307.657	200.305	179.951	154.917
ENSG00000079459.13	7312.85	-0.87044	0.0488085	-17.8338	3.86e-71	4.64e-69	protein_coding	FDFT1	9168.72	9735.84	9458.49	5223.85	5148.75	5141.46
ENSG00000079462.7	1225.56	0.299909	0.0813071	3.6886	0.000225495	0.000872045	protein_coding	PAFAH1B3	1143.02	1027.98	1124.49	1261.74	1438.71	1357.43
ENSG00000079482.13	217.199	0.314451	0.157808	1.99262	0.0463034	0.107413	protein_coding	OPHN1	166.13	208.809	204.388	244.298	225.61	253.962
ENSG00000079557.5	0.327682	0.0813672	3.90558	0.0208336	0.983378	NA	protein_coding	AFM	0	1.07081	0	0	0.89528	0
ENSG00000079616.12	2437.59	-0.371661	0.0670844	-5.5402	3.02e-08	1.9e-07	protein_coding	KIF22	2768.05	2580.66	2900.87	2114.44	2224.77	2036.78
ENSG00000079689.14	73.1778	-0.395805	0.261214	-1.51525	0.129708	0.250637	protein_coding	SCGN	84.2348	93.1608	72.4321	71.1365	54.6121	63.4905
ENSG00000079691.18	633.399	0.394323	0.0941358	4.18887	2.8e-05	0.000124032	protein_coding	CARMIL1	569.755	524.699	547.903	716.981	719.805	721.253
ENSG00000079739.17	1826.19	-1.06699	0.0680071	-15.6895	1.79e-55	1.34e-53	protein_coding	PGM1	2373.78	2565.67	2476.32	1214.94	1137.9	1188.54
ENSG00000079785.15	9197.09	0.396111	0.0523199	7.57095	3.71e-14	3.95e-13	protein_coding	DDX1	7898.18	8267.76	7661.31	10423.4	10052.2	10879.7
ENSG00000079805.16	11455.4	0.417172	0.0596446	6.99429	2.67e-12	2.45e-11	protein_coding	DNM2	9746.67	9166.17	10516.3	13115.3	13761.3	12426.4
ENSG00000079819.19	6728.19	-0.740045	0.0495745	-14.9279	2.17e-50	1.39e-48	protein_coding	EPB41L2	8403.59	8693.94	8156.15	5015.12	5074.44	5025.91
ENSG00000079841.18	2.09923	-0.630668	1.44804	-0.435534	0.663175	0.801242	protein_coding	RIMS1	2.33986	3.21244	2.15145	0.936007	2.68584	1.26981
ENSG00000079931.15	172.999	0.163752	0.186002	0.880379	0.378654	0.558354	protein_coding	MOXD1	147.411	200.242	141.996	175.969	169.208	203.17
ENSG00000079950.14	1362.43	0.396245	0.0803298	4.93273	8.11e-07	4.35e-06	protein_coding	STX7	1127.81	1258.21	1143.85	1653.92	1437.82	1552.98
ENSG00000079974.17	142.672	-0.737683	0.197058	-3.74348	0.000181488	0.000712747	protein_coding	RABL2B	170.809	168.118	196.499	97.3447	128.025	95.2358
ENSG00000079999.14	7320.96	0.503044	0.0608679	8.26451	1.4e-16	1.77e-15	protein_coding	KEAP1	5833.26	5797.39	6537.54	8630.92	8985.92	8140.76
ENSG00000080007.8	25.1036	2.99138	1.45884	2.05052	NA	NA	protein_coding	DDX43	3.50978	5.35407	7.88865	5.61604	124.444	3.80943
ENSG00000080031.10	73.7538	-0.387751	0.263314	-1.47258	0.140865	0.267854	protein_coding	PTPRH	67.8558	83.5235	98.9667	70.2005	63.5648	58.4113
ENSG00000080166.16	38.3894	-0.376726	0.378783	-0.994569	0.319946	0.496496	protein_coding	DCT	38.6076	48.1866	43.029	43.9923	19.6962	36.8245
ENSG00000080189.15	1381.72	-0.110249	0.0725966	-1.51865	0.128851	0.249361	protein_coding	SLC35C2	1437.84	1380.28	1483.78	1379.67	1285.62	1323.14
ENSG00000080200.10	732.986	-0.364165	0.0937297	-3.88527	0.000102215	0.000415853	protein_coding	CRYBG3	813.1	870.572	792.451	684.221	605.209	632.366
ENSG00000080224.17	1.18095	-3.63816	2.19347	-1.65863	0.0971896	NA	protein_coding	EPHA6	3.50978	2.14163	1.4343	0	0	0
ENSG00000080293.9	0.23905	-1.46974	4.0622	-0.361808	0.717495	NA	protein_coding	SCTR	0	0	1.4343	0	0	0
ENSG00000080298.15	1250.7	-0.6972	0.0821329	-8.48869	2.09e-17	2.81e-16	protein_coding	RFX3	1518.57	1670.47	1453.66	1003.4	900.651	957.437
ENSG00000080345.17	6228.83	0.253215	0.0705329	3.59003	0.000330646	0.00124357	protein_coding	RIF1	5457.71	6313.52	5279.66	6773.88	6324.25	7223.95
ENSG00000080371.6	2856.91	0.26741	0.0576602	4.63769	3.52e-06	1.75e-05	protein_coding	RAB21	2521.19	2594.58	2659.19	3156.21	3048.43	3161.83
ENSG00000080493.17	53.8105	-1.63973	0.315176	-5.20257	1.97e-07	1.13e-06	protein_coding	SLC4A4	80.725	76.0278	88.2094	27.1442	30.4395	20.317
ENSG00000080503.24	8432.77	-0.37071	0.0474634	-7.81044	5.7e-15	6.46e-14	protein_coding	SMARCA2	9447.17	9664.1	9418.33	7474.95	7134.48	7457.6
ENSG00000080511.4	0.568445	-2.56644	3.11639	-0.823531	0.410206	NA	protein_coding	RDH8	2.33986	1.07081	0	0	0	0
ENSG00000080546.13	780.043	0.0360589	0.0863355	0.41766	0.676196	0.810733	protein_coding	SESN1	756.943	776.34	778.108	813.39	792.322	763.156
ENSG00000080561.13	0.899477	-3.23644	2.64495	-1.22363	0.221092	NA	protein_coding	MID2	4.67971	0	0.71715	0	0	0
ENSG00000080573.7	2.3764	-0.550922	1.38511	-0.397745	0.690818	0.820494	protein_coding	COL5A3	2.33986	1.07081	5.02005	1.87201	2.68584	1.26981
ENSG00000080603.17	219.343	0.291617	0.177417	1.64368	0.100243	0.20411	protein_coding	SRCAP	195.378	160.622	235.225	248.978	273.956	201.9
ENSG00000080608.10	11442.4	0.231011	0.0568695	4.06213	4.86e-05	0.00020807	protein_coding	PUM3	10241.5	11347.4	9997.79	12610.8	11870.5	12586.4
ENSG00000080618.15	2.29275	-0.571806	1.47701	-0.387138	0.698654	0.826098	protein_coding	CPB2	3.50978	3.21244	1.4343	0	1.79056	3.80943
ENSG00000080644.16	10.8992	0.0931178	0.696914	0.133615	0.893707	0.943895	protein_coding	CHRNA3	7.01957	11.779	12.9087	19.6561	8.9528	5.07924
ENSG00000080709.15	0.194988	-0.880415	4.08047	-0.215763	0.829173	NA	protein_coding	KCNN2	1.16993	0	0	0	0	0
ENSG00000080802.18	755.587	0.166682	0.0946905	1.76029	0.0783591	0.167043	protein_coding	CNOT4	700.787	703.525	732.927	866.742	805.752	723.792
ENSG00000080815.19	1536.15	0.0208925	0.0692064	0.301886	0.762739	0.867852	protein_coding	PSEN1	1501.02	1537.69	1533.98	1481.7	1552.41	1610.12
ENSG00000080819.8	5691.94	0.0677778	0.0630974	1.07418	0.282743	0.455625	protein_coding	CPOX	5117.26	5875.56	5675.52	5704.03	5599.08	6180.17
ENSG00000080822.17	1834.21	-0.966881	0.0689242	-14.0282	1.05e-44	5.48e-43	protein_coding	CLDND1	2388.99	2576.38	2316.39	1230.85	1244.44	1248.22
ENSG00000080823.23	255.149	-0.129848	0.153336	-0.846819	0.397096	0.577801	protein_coding	MOK	288.972	243.075	268.214	209.666	278.432	242.534
ENSG00000080824.18	58350.2	-0.239416	0.0544934	-4.39348	1.12e-05	5.21e-05	protein_coding	HSP90AA1	61344	67504.1	60693.1	54686.2	50603.9	55269.8
ENSG00000080839.11	1093.18	0.600086	0.0850089	7.05909	1.68e-12	1.56e-11	protein_coding	RBL1	896.165	864.147	845.52	1279.52	1227.43	1446.31
ENSG00000080845.17	1854.21	-0.324409	0.0763658	-4.24809	2.16e-05	9.7e-05	protein_coding	DLGAP4	2095.34	1857.86	2230.34	1631.46	1700.14	1610.12
ENSG00000080854.14	0.417952	0.834025	3.5541	0.234666	0.814468	NA	protein_coding	IGSF9B	0	0	0.71715	0	1.79056	0
ENSG00000080947.14	35.2085	-0.842547	0.372641	-2.26102	0.0237581	0.0601265	transcribed_unprocessed_pseudogene	CROCCP3	38.6076	43.9034	53.0691	29.0162	25.0678	21.5868
ENSG00000080986.13	1894.65	-0.626903	0.0743174	-8.43548	3.3e-17	4.37e-16	protein_coding	NDC80	2229.88	2481.08	2188.02	1528.5	1391.26	1549.17
ENSG00000081014.11	858.868	-0.0036345	0.0924282	-0.0393224	0.968633	0.984209	protein_coding	AP4E1	807.25	924.113	846.954	891.078	786.055	897.756
ENSG00000081019.13	919.28	-0.171059	0.0838771	-2.0394	0.0414096	0.097526	protein_coding	RSBN1	931.262	984.078	1003.29	820.878	880.955	895.217
ENSG00000081026.19	380.493	-1.71905	0.128568	-13.3707	8.97e-41	3.93e-39	protein_coding	MAGI3	606.023	546.115	596.669	172.225	163.836	198.09
ENSG00000081041.9	190.402	2.30447	0.18111	12.7241	4.34e-37	1.68e-35	protein_coding	CXCL2	60.8362	58.8948	70.9978	297.65	312.453	341.579
ENSG00000081051.7	1.52374	1.12575	1.89312	0.594656	0.552073	NA	protein_coding	AFP	0	2.14163	0.71715	3.74403	0	2.53962
ENSG00000081052.12	0.66563	0.238649	2.626	0.0908792	0.927589	NA	protein_coding	COL4A4	0	1.07081	0.71715	0.936007	0	1.26981
ENSG00000081059.20	9.58705	-2.06074	0.757962	-2.71879	0.00655203	0.0190601	protein_coding	TCF7	11.6993	20.3455	14.343	3.74403	3.58112	3.80943
ENSG00000081087.15	1675.16	0.0135494	0.0748546	0.181009	0.85636	0.921226	protein_coding	OSTM1	1524.42	1741.14	1731.92	1708.21	1604.34	1740.91
ENSG00000081138.14	0.4781	-2.39228	3.61388	-0.661971	0.50799	NA	protein_coding	CDH7	0	0	2.8686	0	0	0
ENSG00000081148.12	23.4843	-0.291486	0.469121	-0.621346	0.534372	0.70186	protein_coding	IMPG2	26.9083	19.2747	31.5546	19.6561	29.5442	13.9679
ENSG00000081154.11	7295.33	-0.0952101	0.0565482	-1.6837	0.0922396	0.190594	protein_coding	PCNP	7363.52	7992.56	7251.1	7137.05	6719.97	7307.76
ENSG00000081177.18	494.247	-0.115972	0.110143	-1.05293	0.292374	0.466215	protein_coding	EXD2	494.879	500.07	545.034	500.764	433.315	491.417
ENSG00000081181.8	109.418	-1.06174	0.214608	-4.94736	7.52e-07	4.06e-06	protein_coding	ARG2	148.581	150.985	144.147	61.7764	76.0988	74.9188
ENSG00000081189.15	17519.8	1.28807	0.0518218	24.8557	2.24e-136	8.44e-134	protein_coding	MEF2C	10090.6	10535.7	9915.32	25811.3	23424.1	25341.6
ENSG00000081237.20	5553.6	0.0362782	0.0569417	0.637111	0.524053	0.692979	protein_coding	PTPRC	5483.45	5662.47	5304.04	5676.88	5296.47	5898.27
ENSG00000081248.11	1.74517	-1.40655	1.66869	-0.842903	0.399283	NA	protein_coding	CACNA1S	2.33986	3.21244	2.15145	1.87201	0.89528	0
ENSG00000081277.12	1.37896	2.82433	2.204	1.28146	0.200034	NA	protein_coding	PKP1	0	1.07081	0	0.936007	6.26696	0
ENSG00000081307.12	2169.2	0.0779491	0.0651893	1.19574	0.2318	0.391386	protein_coding	UBA5	2057.9	2227.29	2046.03	2189.32	2183.59	2311.06
ENSG00000081320.11	999.896	-0.489781	0.091562	-5.34917	8.84e-08	5.28e-07	protein_coding	STK17B	1077.5	1265.7	1157.48	819.942	770.836	907.915
ENSG00000081377.16	538.683	-1.02851	0.108679	-9.46373	2.97e-21	5.05e-20	protein_coding	CDC14B	700.787	672.471	793.885	349.131	359.007	356.817
ENSG00000081386.12	456.758	-0.316968	0.127303	-2.48986	0.0127792	0.0347313	protein_coding	ZNF510	472.651	595.373	453.239	372.531	431.525	415.228
ENSG00000081479.14	48.7008	-1.25558	0.331564	-3.78683	0.000152581	0.000606269	protein_coding	LRP2	77.2152	62.1072	67.4121	36.5043	28.6489	20.317
ENSG00000081665.14	9.37446	0.694234	0.758892	0.9148	0.360297	0.539269	protein_coding	ZNF506	10.5293	8.56651	2.8686	7.48805	17.9056	8.88868
ENSG00000081692.12	248.421	0.14788	0.143324	1.03178	0.302173	0.477169	protein_coding	JMJD4	233.986	230.225	243.114	251.786	283.804	247.613
ENSG00000081721.11	825.257	0.0251856	0.0895404	0.281276	0.778499	0.877179	protein_coding	DUSP12	823.629	853.439	776.673	817.134	790.532	890.137
ENSG00000081760.17	662.275	-0.290147	0.0959354	-3.0244	0.00249131	0.00792136	protein_coding	AACS	693.767	759.207	732.927	634.613	570.293	582.843
ENSG00000081791.9	2302.08	-0.266853	0.0598106	-4.46163	8.13e-06	3.86e-05	protein_coding	DELE1	2542.25	2533.55	2469.15	2057.34	2128.97	2081.22
ENSG00000081800.9	0.149213	1.04314	4.08047	0.255642	0.798228	NA	protein_coding	SLC13A1	0	0	0	0	0.89528	0
ENSG00000081803.16	8.29534	1.33785	0.78563	1.7029	0.0885872	0.184634	protein_coding	CADPS2	2.33986	7.4957	4.3029	9.36007	16.115	10.1585
ENSG00000081818.3	0.701978	-0.229226	2.93664	-0.0780571	0.937783	NA	protein_coding	PCDHB4	2.33986	0	0	1.87201	0	0
ENSG00000081853.15	0.601611	-1.03822	3.11802	-0.332973	0.739154	NA	protein_coding	PCDHGA2	2.33986	0	0	0	0	1.26981
ENSG00000081870.11	1654.87	0.235672	0.070252	3.35467	0.0007946	0.00278809	protein_coding	HSPB11	1430.82	1593.37	1533.27	1802.75	1734.16	1834.88
ENSG00000081913.14	406.227	-0.0708378	0.113533	-0.623941	0.532667	0.700268	protein_coding	PHLPP1	434.043	396.201	418.816	396.867	402.876	388.562
ENSG00000081923.13	46.8739	0.454556	0.340308	1.33572	0.181642	0.326721	protein_coding	ATP8B1	31.588	52.4699	34.4232	42.1203	54.6121	66.0302
ENSG00000081985.11	31.5612	-2.02373	0.434241	-4.66039	3.16e-06	1.58e-05	protein_coding	IL12RB2	53.8167	42.8326	54.5034	8.42406	10.7434	19.0472
ENSG00000082014.16	20.852	-0.823731	0.496906	-1.65772	0.0973745	0.199366	protein_coding	SMARCD3	22.2286	20.3455	37.2918	15.9121	17.9056	11.4283
ENSG00000082068.8	1030.93	0.45526	0.0810929	5.61406	1.98e-08	1.27e-07	protein_coding	WDR70	829.479	928.396	850.54	1179.37	1173.71	1224.1
ENSG00000082074.17	2950.98	0.0142595	0.0677774	0.210386	0.833366	0.908968	protein_coding	FYB1	2851.11	3086.09	2869.32	3034.53	2720.75	3144.05
ENSG00000082126.18	2.52427	1.52821	1.45909	1.04737	0.294928	0.469055	protein_coding	MPP4	0	3.21244	0.71715	5.61604	1.79056	3.80943
ENSG00000082146.13	436.238	0.299179	0.11121	2.69021	0.00714069	0.0206131	protein_coding	STRADB	376.717	394.06	400.887	467.067	468.231	510.464
ENSG00000082153.18	6705.21	0.00857759	0.060237	0.142397	0.886766	0.939939	protein_coding	BZW1	6407.69	7216.22	6430.68	6728.02	6431.69	7016.97
ENSG00000082175.14	0.68797	-2.85436	2.68269	-1.06399	0.287334	NA	protein_coding	PGR	2.33986	1.07081	0.71715	0	0	0
ENSG00000082196.20	33.8547	-0.408412	0.385183	-1.06031	0.289005	0.462488	protein_coding	C1QTNF3	33.9279	41.7618	39.4432	27.1442	21.4867	39.3641
ENSG00000082212.13	4286.67	-0.214814	0.059081	-3.63592	0.000276993	0.00105443	protein_coding	ME2	4786.17	4613.07	4415.49	3842.31	3858.65	4204.34
ENSG00000082213.18	1264.63	0.109308	0.0879347	1.24306	0.213845	0.369002	protein_coding	C5orf22	1178.12	1316.03	1154.61	1331	1178.19	1429.81
ENSG00000082258.13	1292.13	0.0207273	0.0899138	0.230524	0.817685	0.900275	protein_coding	CCNT2	1276.39	1426.32	1148.87	1202.77	1377.84	1320.6
ENSG00000082269.16	918.784	-0.69882	0.0950012	-7.3559	1.9e-13	1.92e-12	protein_coding	FAM135A	1136	1247.5	1029.11	738.509	651.764	709.824
ENSG00000082293.13	1.05548	-2.26815	2.39283	-0.947896	0.343183	NA	protein_coding	COL19A1	4.67971	0	0.71715	0.936007	0	0
ENSG00000082397.17	120.559	-0.143959	0.216986	-0.663445	0.507046	0.679013	protein_coding	EPB41L3	145.071	113.506	120.481	93.6007	111.015	139.679
ENSG00000082438.16	923.843	-0.121121	0.087415	-1.38559	0.165872	0.304886	protein_coding	COBLL1	934.772	1005.49	945.204	881.718	820.971	954.898
ENSG00000082458.12	5.41281	-0.666481	0.975369	-0.683311	0.49441	0.668271	protein_coding	DLG3	8.18949	3.21244	8.6058	1.87201	8.05752	2.53962
ENSG00000082482.13	0.610429	2.80479	2.99358	0.936934	0.348792	NA	protein_coding	KCNK2	0	0	0	1.87201	1.79056	0
ENSG00000082497.12	0.119525	-0.880415	4.08047	-0.215763	0.829173	NA	protein_coding	SERTAD4	0	0	0.71715	0	0	0
ENSG00000082512.15	165.474	-0.373958	0.172401	-2.16911	0.030074	0.0738423	protein_coding	TRAF5	174.319	193.817	192.196	154.441	139.664	138.409
ENSG00000082515.18	1313.45	-0.241177	0.0767098	-3.14402	0.00166644	0.00549804	protein_coding	MRPL22	1460.07	1459.52	1348.96	1172.82	1159.39	1279.97
ENSG00000082516.9	2832.51	0.457779	0.064486	7.09889	1.26e-12	1.19e-11	protein_coding	GEMIN5	2391.33	2442.53	2327.87	3481.95	3060.07	3291.35
ENSG00000082641.16	4192.27	-0.110248	0.0567316	-1.94333	0.0519763	0.118719	protein_coding	NFE2L1	4298.31	4247.92	4510.87	4209.22	4020.7	3866.57
ENSG00000082684.15	0.618258	1.22753	3.09045	0.397201	0.691219	NA	protein_coding	SEMA5B	1.16993	0	0	0	0	2.53962
ENSG00000082701.15	2869.38	0.00725868	0.0618865	0.11729	0.90663	0.951503	protein_coding	GSK3B	2868.66	2808.75	2904.46	2892.26	2707.33	3034.85
ENSG00000082781.12	1381.36	0.78467	0.0784592	10.001	1.51e-23	2.91e-22	protein_coding	ITGB5	1037.73	970.158	1037.72	1855.17	1779.82	1607.58
ENSG00000082805.20	3065.27	-0.37494	0.0558822	-6.70948	1.95e-11	1.66e-10	protein_coding	ERC1	3542.54	3426.61	3417.94	2695.7	2693	2615.81
ENSG00000082898.16	14442.7	0.187338	0.0603496	3.10421	0.00190785	0.00621018	protein_coding	XPO1	12896.1	14641.2	12979.7	15374.8	14538.4	16225.6
ENSG00000082996.19	837.148	0.215172	0.083176	2.58694	0.00968321	0.0271102	protein_coding	RNF13	781.512	777.411	765.916	883.59	907.813	906.645
ENSG00000083067.22	2.44942	-0.139985	1.4645	-0.0955855	0.92385	0.961603	protein_coding	TRPM3	4.67971	3.21244	0	3.74403	1.79056	1.26981
ENSG00000083093.9	569.036	0.14772	0.10424	1.41711	0.15645	0.291357	protein_coding	PALB2	545.186	573.956	501.288	607.468	557.759	628.556
ENSG00000083097.14	351.759	-0.272842	0.123285	-2.21311	0.0268901	0.0669561	protein_coding	DOP1A	356.828	394.06	403.038	333.218	309.767	313.643
ENSG00000083099.11	1906.51	0.133694	0.0792175	1.68769	0.0914716	0.189477	protein_coding	LYRM2	1718.62	2045.26	1692.47	2047.98	1913.21	2021.54
ENSG00000083123.15	707.445	-0.171692	0.0980878	-1.75039	0.0800503	0.170235	protein_coding	BCKDHB	713.656	791.332	740.816	652.397	615.057	731.411
ENSG00000083168.11	5345.49	0.149121	0.0557283	2.67585	0.00745398	0.021419	protein_coding	KAT6A	4935.92	5148.47	5122.6	5932.41	5350.19	5583.36
ENSG00000083223.18	890.563	-0.203122	0.0874039	-2.32394	0.0201285	0.0519155	protein_coding	TUT7	1021.35	939.104	900.023	833.982	790.532	858.392
ENSG00000083290.20	12.1959	-0.808723	0.760738	-1.06308	0.287747	0.461225	protein_coding	ULK2	1.16993	23.5579	21.5145	6.55205	8.9528	11.4283
ENSG00000083307.11	2.87914	-0.647512	1.41604	-0.457271	0.647476	0.790271	protein_coding	GRHL2	0	7.4957	2.8686	0.936007	0.89528	5.07924
ENSG00000083312.17	7813.8	-0.460745	0.0714571	-6.44785	1.13e-10	8.99e-10	protein_coding	TNPO1	8765.1	9838.64	8545.56	6567.96	5942.87	7222.68
ENSG00000083444.17	2452.28	0.0233006	0.069214	0.336646	0.736384	0.849445	protein_coding	PLOD1	2502.48	2251.92	2543.73	2457.95	2609.74	2347.88
ENSG00000083454.22	81.1172	-1.55396	0.273818	-5.67517	1.39e-08	9.01e-08	protein_coding	P2RX5	128.692	117.79	116.895	28.0802	54.6121	40.6339
ENSG00000083457.12	555.184	-0.186177	0.102754	-1.81187	0.0700064	0.152406	protein_coding	ITGAE	630.591	568.602	573.72	527.908	490.613	539.67
ENSG00000083520.15	3215.58	-0.0536769	0.0653832	-0.820959	0.41167	0.591806	protein_coding	DIS3	3143.6	3457.66	3222.15	3231.1	2931.15	3307.86
ENSG00000083535.16	545.341	-1.14523	0.117034	-9.7855	1.3e-22	2.39e-21	protein_coding	PIBF1	686.748	867.359	699.221	325.73	343.787	349.198
ENSG00000083544.14	1284.06	-0.403778	0.0813918	-4.96091	7.02e-07	3.8e-06	protein_coding	TDRD3	1495.17	1569.81	1326.01	1123.21	1084.18	1106.01
ENSG00000083635.8	665.557	0.12611	0.0983678	1.28203	0.199834	0.350457	protein_coding	NUFIP1	649.31	638.205	624.638	755.357	694.737	631.096
ENSG00000083642.19	2339.68	-0.554232	0.0726064	-7.63338	2.29e-14	2.48e-13	protein_coding	PDS5B	2686.15	2955.45	2707.24	1985.27	1724.31	1979.64
ENSG00000083720.13	3931.95	-0.0485771	0.0664097	-0.731476	0.464489	0.640959	protein_coding	OXCT1	3828	4299.32	3865.44	3973.35	3583.8	4041.81
ENSG00000083750.12	152.306	0.830818	0.186548	4.45364	8.44e-06	3.99e-05	protein_coding	RRAGB	102.954	107.081	117.613	208.73	169.208	208.249
ENSG00000083799.17	993.65	0.284965	0.0875358	3.25541	0.00113227	0.00386701	protein_coding	CYLD	889.145	935.892	862.731	1163.46	991.97	1118.7
ENSG00000083807.10	508.677	0.023104	0.114245	0.202232	0.839735	0.912148	protein_coding	SLC27A5	505.409	457.238	549.337	467.067	552.387	520.622
ENSG00000083812.12	454.154	0.608214	0.108314	5.61529	1.96e-08	1.26e-07	protein_coding	ZNF324	372.037	361.935	346.383	549.436	538.958	556.177
ENSG00000083814.13	27.2989	0.197903	0.474805	0.416809	0.676818	0.811054	protein_coding	ZNF671	43.2873	17.133	16.4944	20.5921	35.8112	30.4755
ENSG00000083817.9	163.327	0.379369	0.183181	2.071	0.0383588	0.0912906	protein_coding	ZNF416	161.45	141.347	124.784	207.793	171.894	172.694
ENSG00000083828.16	312.882	0.519189	0.12941	4.01196	6.02e-05	0.000254025	protein_coding	ZNF586	256.214	250.571	263.911	386.571	342.892	377.134
ENSG00000083838.15	96.1787	-0.0161218	0.229637	-0.0702057	0.94403	0.971286	protein_coding	ZNF446	108.803	81.3819	100.401	93.6007	106.538	86.3471
ENSG00000083844.10	577.223	0.106648	0.108099	0.986578	0.323849	0.50102	protein_coding	ZNF264	588.474	490.433	586.629	603.724	560.445	633.636
ENSG00000083845.9	34251.2	0.645394	0.0489954	13.1726	1.26e-39	5.37e-38	protein_coding	RPS5	25648.3	26917.1	27575.8	40247.4	43567.9	41550.7
ENSG00000083857.14	1.88245	-1.06665	1.72441	-0.618559	0.536207	0.7032	protein_coding	FAT1	2.33986	1.07081	4.3029	0	3.58112	0
ENSG00000083896.12	3282.19	0.226797	0.056584	4.00815	6.12e-05	0.000257782	protein_coding	YTHDC1	2993.84	3100.01	2981.91	3666.34	3453.99	3497.06
ENSG00000083937.9	924.419	-0.542582	0.0885852	-6.12497	9.07e-10	6.62e-09	protein_coding	CHMP2B	1055.27	1181.11	1051.34	765.654	704.585	788.552
ENSG00000084070.12	2849.04	-0.225727	0.0593495	-3.80335	0.000142752	0.000569054	protein_coding	SMAP2	3073.4	3078.59	3064.38	2764.03	2564.08	2549.78
ENSG00000084072.16	3240.63	-0.134978	0.0560151	-2.40966	0.0159673	0.0423109	protein_coding	PPIE	3412.68	3300.25	3462.4	3026.11	3163.02	3079.29
ENSG00000084073.9	3190.15	0.634699	0.0700886	9.05566	1.36e-19	2.09e-18	protein_coding	ZMPSTE24	2363.25	2754.13	2381.65	3968.67	3664.38	4008.79
ENSG00000084090.13	9238.29	0.206381	0.0513834	4.0165	5.91e-05	0.000249454	protein_coding	STARD7	8331.05	8924.17	8482.45	10323.2	9672.6	9696.28
ENSG00000084092.7	1025.3	-0.147612	0.0828493	-1.78169	0.0748	0.16077	protein_coding	NOA1	1075.16	1009.78	1146.72	957.535	1008.98	953.628
ENSG00000084093.17	1463.25	-0.0815091	0.0719741	-1.13248	0.257434	0.424162	protein_coding	REST	1557.17	1471.3	1483.78	1410.56	1360.82	1495.84
ENSG00000084110.11	6.68699	-0.256109	0.977058	-0.262123	0.793227	0.886043	protein_coding	HAL	10.5293	10.7081	0.71715	7.48805	1.79056	8.88868
ENSG00000084112.15	1583.41	1.10539	0.07129	15.5056	3.18e-54	2.29e-52	protein_coding	SSH1	1015.5	953.025	1043.45	2229.57	2091.37	2167.57
ENSG00000084207.16	1324.96	-3.64007	0.0912426	-39.8944	0	0	protein_coding	GSTP1	2460.36	2408.26	2493.53	195.625	210.391	181.583
ENSG00000084234.17	15252.2	0.306399	0.0447046	6.85387	7.19e-12	6.36e-11	protein_coding	APLP2	13364.1	13737.5	13813	17297.4	16666.5	16634.5
ENSG00000084444.14	930.595	-1.10389	0.083923	-13.1536	1.62e-39	6.85e-38	protein_coding	FAM234B	1290.43	1284.98	1237.8	619.636	588.199	562.526
ENSG00000084453.16	2.22219	3.59491	1.90596	1.88614	0.0592761	0.132739	protein_coding	SLCO1A2	0	0	0.71715	0	6.26696	6.34905
ENSG00000084463.8	7759.64	-0.0568611	0.0459253	-1.23812	0.215672	0.371279	protein_coding	WBP11	7886.48	7881.19	7969.69	7713.63	7555.26	7551.56
ENSG00000084623.11	12037.4	0.124996	0.0460392	2.71498	0.0066279	0.0192579	protein_coding	EIF3I	11395.1	11826.1	11331.7	12567.8	12813.2	12290.5
ENSG00000084628.10	4.40203	2.90667	1.26876	2.29096	0.0219655	0.0560704	protein_coding	NKAIN1	2.33986	1.07081	0	3.74403	11.6386	7.61886
ENSG00000084636.18	8.0392	-0.0217729	0.776559	-0.0280376	0.977632	0.989264	protein_coding	COL16A1	8.18949	4.28326	11.4744	7.48805	5.37168	11.4283
ENSG00000084652.16	8080.41	-0.000556554	0.0477866	-0.0116467	0.990708	0.995068	protein_coding	TXLNA	8073.67	7881.19	8290.25	8146.07	8167.64	7923.62
ENSG00000084676.15	3877.3	0.387572	0.0602235	6.43556	1.23e-10	9.72e-10	protein_coding	NCOA1	3243.04	3574.38	3263.03	4570.52	4247.21	4365.61
ENSG00000084693.16	1980.45	-0.613009	0.0622509	-9.8474	7.03e-23	1.32e-21	protein_coding	AGBL5	2396.01	2353.65	2434.72	1566.88	1572.11	1559.33
ENSG00000084710.14	5.20883	-0.434897	0.92487	-0.470225	0.638195	0.783578	protein_coding	EFR3B	4.67971	7.4957	5.7372	4.68003	3.58112	5.07924
ENSG00000084731.15	983.645	-0.194043	0.0843971	-2.29917	0.0214952	0.0549784	protein_coding	KIF3C	1085.69	1002.28	1063.53	924.775	972.274	853.313
ENSG00000084733.11	10179.6	0.541645	0.0470255	11.5181	1.07e-30	3.03e-29	protein_coding	RAB10	8208.21	8482.99	8181.96	12347.8	11742.5	12114
ENSG00000084734.9	463.643	0.29356	0.131963	2.22456	0.0261107	0.0653216	protein_coding	GCKR	363.847	399.414	482.642	439.923	539.854	556.177
ENSG00000084754.12	10774.3	-0.141484	0.0463558	-3.05212	0.00227228	0.00728755	protein_coding	HADHA	11278.1	11561.6	11066.3	10145.4	10099.6	10495
ENSG00000084764.11	109.606	-0.487857	0.215123	-2.26781	0.0233408	0.0591987	protein_coding	MAPRE3	118.163	123.144	142.713	96.4087	98.4808	78.7283
ENSG00000084774.14	12920.8	-0.0488258	0.0510635	-0.956178	0.338982	0.516926	protein_coding	CAD	13206.1	12536	13676	12785.9	13077.3	12243.5
ENSG00000085063.16	335.26	-0.894624	0.132025	-6.77615	1.23e-11	1.07e-10	protein_coding	CD59	450.422	469.017	390.13	225.578	245.307	231.106
ENSG00000085117.12	3828.65	0.70332	0.060935	11.5421	8.09e-31	2.31e-29	protein_coding	CD82	2856.96	2745.57	3131.79	4746.49	4791.54	4699.57
ENSG00000085185.15	2188.09	0.127578	0.0807509	1.57989	0.114132	0.226342	protein_coding	BCORL1	2312.95	1921.04	2045.31	2451.4	2317.88	2079.95
ENSG00000085224.22	2262.58	0.109463	0.0648056	1.68909	0.0912018	0.18912	protein_coding	ATRX	2183.08	2256.21	2091.21	2366.23	2238.2	2440.58
ENSG00000085231.14	691.125	0.0285937	0.107624	0.265682	0.790484	0.884487	protein_coding	AK6	659.839	782.765	611.012	658.013	688.47	746.649
ENSG00000085265.11	0.389976	-2.02181	3.94742	-0.512187	0.60852	NA	protein_coding	FCN1	2.33986	0	0	0	0	0
ENSG00000085274.15	757.171	0.288181	0.10194	2.82698	0.0046989	0.0141312	protein_coding	MYNN	646.97	763.491	634.678	837.726	763.673	896.486
ENSG00000085276.18	1372.76	-0.472658	0.0761797	-6.20451	5.49e-10	4.08e-09	protein_coding	MECOM	1584.08	1645.84	1556.22	1204.64	1063.59	1182.19
ENSG00000085365.18	1531.87	-0.438211	0.0880851	-4.97486	6.53e-07	3.55e-06	protein_coding	SCAMP1	1609.82	1973.51	1703.23	1360.02	1180.87	1363.78
ENSG00000085377.14	2500.54	-0.680705	0.0619933	-10.9803	4.75e-28	1.16e-26	protein_coding	PREP	2966.94	3243.5	3028.52	1924.43	1903.36	1936.46
ENSG00000085382.12	880.494	-0.534586	0.0925092	-5.77874	7.53e-09	5.04e-08	protein_coding	HACE1	1047.09	1140.42	940.901	719.789	728.758	706.015
ENSG00000085415.16	2316.21	-0.331047	0.0639624	-5.17565	2.27e-07	1.29e-06	protein_coding	SEH1L	2555.12	2720.94	2468.43	2094.78	2007.22	2050.74
ENSG00000085433.15	558.288	-1.48217	0.103775	-14.2826	2.81e-46	1.58e-44	protein_coding	WDR47	827.139	848.085	791.016	288.29	289.175	306.024
ENSG00000085449.15	510.001	-1.05187	0.111093	-9.46834	2.84e-21	4.84e-20	protein_coding	WDFY1	690.257	708.879	664.798	359.427	296.338	340.309
ENSG00000085465.12	46.2541	-1.98533	0.358281	-5.54127	3e-08	1.89e-07	protein_coding	OVGP1	77.2152	62.1072	82.4722	25.2722	15.2198	15.2377
ENSG00000085491.17	1597.08	0.733177	0.0696681	10.5239	6.71e-26	1.46e-24	protein_coding	SLC25A24	1164.08	1228.22	1204.81	2018.03	1905.15	2062.17
ENSG00000085511.20	1941.5	-0.231138	0.0681882	-3.3897	0.000699683	0.00248156	protein_coding	MAP3K4	2049.71	2230.51	2010.17	1801.81	1726.99	1829.8
ENSG00000085514.16	10.1462	-0.509009	0.701925	-0.725162	0.468353	0.64486	protein_coding	PILRA	11.6993	17.133	7.1715	5.61604	11.6386	7.61886
ENSG00000085552.17	51.0605	-1.18764	0.346703	-3.42552	0.000613624	0.00219942	protein_coding	IGSF9	74.8754	55.6823	83.1894	32.7602	42.0781	17.7774
ENSG00000085563.14	2944.33	0.184993	0.0645978	2.86377	0.00418629	0.0127259	protein_coding	ABCB1	2736.46	2927.61	2603.97	3062.61	3043.95	3291.35
ENSG00000085644.13	300.629	0.669966	0.143914	4.65532	3.23e-06	1.62e-05	protein_coding	ZNF213	245.685	195.959	252.437	345.386	355.426	408.879
ENSG00000085662.14	1673.5	-1.00248	0.0719922	-13.9249	4.47e-44	2.26e-42	protein_coding	AKR1B1	2248.6	2196.24	2252.57	1033.35	1182.66	1127.59
ENSG00000085719.13	152.398	-0.0812489	0.18428	-0.4409	0.659285	0.798623	protein_coding	CPNE3	139.221	170.259	160.642	165.673	141.454	137.14
ENSG00000085721.12	4504.44	0.38166	0.0596471	6.39865	1.57e-10	1.23e-09	protein_coding	RRN3	3874.8	4131.2	3732.05	5244.45	4835.4	5208.76
ENSG00000085733.16	176.981	-0.128029	0.172699	-0.74134	0.458487	0.635285	protein_coding	CTTN	164.96	183.109	205.822	184.393	167.417	156.187
ENSG00000085741.13	597.404	-1.49959	0.116768	-12.8425	9.48e-38	3.78e-36	protein_coding	WNT11	844.688	807.394	995.404	287.354	347.368	302.215
ENSG00000085760.14	2690.16	0.221045	0.0692674	3.19118	0.00141694	0.00474472	protein_coding	MTIF2	2486.1	2655.62	2313.53	2964.33	2714.49	3006.91
ENSG00000085788.13	3484.92	-0.333334	0.0590149	-5.6483	1.62e-08	1.05e-07	protein_coding	DDHD2	3817.47	3965.22	3874.76	3260.11	2941.89	3050.09
ENSG00000085831.15	8.30823	-0.312292	0.751951	-0.415309	0.677916	0.811953	protein_coding	TTC39A	7.01957	10.7081	10.0401	8.42406	9.84808	3.80943
ENSG00000085832.17	7132.12	0.13173	0.0577955	2.27924	0.0226528	0.0576483	protein_coding	EPS15	6608.92	7225.85	6584.15	7551.7	7052.12	7769.97
ENSG00000085840.13	2472.28	0.170917	0.0618946	2.76143	0.00575496	0.016968	protein_coding	ORC1	2314.12	2412.54	2251.13	2594.61	2542.59	2718.66
ENSG00000085871.9	2216.97	0.725147	0.0610947	11.8692	1.71e-32	5.34e-31	protein_coding	MGST2	1680.02	1630.85	1702.51	2779	2802.23	2707.24
ENSG00000085872.15	3326.17	0.599629	0.0873244	6.86669	6.57e-12	5.84e-11	protein_coding	CHERP	2557.46	2355.79	3017.77	3984.58	4426.26	3615.15
ENSG00000085978.22	861.115	0.458343	0.0867117	5.28583	1.25e-07	7.36e-07	protein_coding	ATG16L1	686.748	730.295	755.876	997.783	953.473	1042.51
ENSG00000085982.13	738.785	0.845687	0.0908185	9.31184	1.26e-20	2.04e-19	protein_coding	USP40	504.239	543.974	536.428	980.935	957.949	909.185
ENSG00000085998.14	2067.69	-0.3284	0.0636121	-5.16254	2.44e-07	1.38e-06	protein_coding	POMGNT1	2270.83	2254.06	2380.94	1881.37	1842.49	1776.47
ENSG00000085999.12	1484.76	-0.547036	0.0707553	-7.73138	1.06e-14	1.18e-13	protein_coding	RAD54L	1736.17	1818.24	1736.94	1195.28	1258.76	1163.15
ENSG00000086015.21	2184.53	-0.762316	0.0702048	-10.8585	1.82e-27	4.3e-26	protein_coding	MAST2	2670.94	2606.36	2967.57	1637.08	1669.7	1555.52
ENSG00000086061.16	7010.55	0.017679	0.05556	0.318197	0.750335	0.860119	protein_coding	DNAJA1	7035.94	7311.52	6557.62	7017.24	6856.05	7284.9
ENSG00000086062.12	1455.81	-0.444226	0.0687767	-6.45896	1.05e-10	8.41e-10	protein_coding	B4GALT1	1675.34	1644.77	1713.27	1216.81	1245.33	1239.34
ENSG00000086065.14	1398.11	-0.0853302	0.0899553	-0.948584	0.342832	0.520733	protein_coding	CHMP5	1351.27	1652.27	1315.25	1344.11	1297.26	1428.54
ENSG00000086102.19	1845.56	0.0922501	0.0663461	1.39044	0.164396	0.302793	protein_coding	NFX1	1743.19	1857.86	1758.45	1954.38	1834.43	1925.03
ENSG00000086159.13	1.31505	0.77208	1.79187	0.430879	0.666556	NA	protein_coding	AQP6	1.16993	1.07081	0.71715	1.87201	1.79056	1.26981
ENSG00000086189.10	2233.53	-0.414017	0.0672049	-6.16052	7.25e-10	5.33e-09	protein_coding	DIMT1	2446.32	2713.44	2495.68	1988.08	1832.64	1925.03
ENSG00000086200.16	1155.45	0.196525	0.0777145	2.52881	0.0114451	0.0315206	protein_coding	IPO11	1073.99	1135.06	1022.66	1216.81	1213.1	1271.08
ENSG00000086232.13	6937.14	-0.238839	0.0501597	-4.76158	1.92e-06	9.86e-06	protein_coding	EIF2AK1	7367.03	7702.37	7457.64	6386.37	6155.94	6553.49
ENSG00000086288.11	14.2825	-3.74306	0.83696	-4.47221	7.74e-06	3.69e-05	protein_coding	NME8	9.35942	37.4785	32.9889	2.80802	1.79056	1.26981
ENSG00000086289.12	1644.52	0.175298	0.0684644	2.56043	0.0104543	0.0290353	protein_coding	EPDR1	1547.81	1547.33	1541.87	1795.26	1787.87	1646.94
ENSG00000086300.15	175.263	-1.20751	0.19423	-6.21692	5.07e-10	3.79e-09	protein_coding	SNX10	229.306	285.907	217.296	105.769	85.0516	128.251
ENSG00000086475.15	1719.3	0.0156001	0.0712587	0.218922	0.826711	0.905805	protein_coding	SEPHS1	1670.66	1778.62	1678.13	1712.89	1632.99	1842.5
ENSG00000086504.16	2524.85	0.0611409	0.0623304	0.980917	0.326634	0.503717	protein_coding	MRPL28	2510.66	2437.17	2468.43	2489.78	2728.81	2514.23
ENSG00000086506.3	558.913	0.936304	0.103207	9.07207	1.17e-19	1.8e-18	protein_coding	HBQ1	380.226	363.006	406.624	732.893	767.255	703.475
ENSG00000086544.3	180.038	0.171584	0.165735	1.03529	0.300535	0.47552	protein_coding	ITPKC	155.6	185.251	167.096	186.265	194.276	191.741
ENSG00000086548.9	0.149213	1.04314	4.08047	0.255642	0.798228	NA	protein_coding	CEACAM6	0	0	0	0	0.89528	0
ENSG00000086570.12	13.2721	-0.306247	0.673132	-0.454958	0.64914	0.79124	protein_coding	FAT2	25.7384	9.63733	8.6058	11.2321	5.37168	19.0472
ENSG00000086589.12	2663.81	0.147293	0.0573983	2.56616	0.0102833	0.0286082	protein_coding	RBM22	2500.14	2588.16	2495.68	2770.58	2800.43	2827.87
ENSG00000086598.11	7285.57	0.486642	0.0560626	8.68033	3.95e-18	5.56e-17	protein_coding	TMED2	5750.19	6503.05	5950.91	8535.45	8316.25	8657.57
ENSG00000086619.13	438.565	-1.91075	0.130306	-14.6635	1.1e-48	6.69e-47	protein_coding	ERO1B	616.552	757.066	702.09	169.417	175.475	210.789
ENSG00000086666.19	4350.66	0.0477237	0.0525556	0.908061	0.363846	0.542836	protein_coding	ZFAND6	4222.27	4383.91	4228.32	4377.7	4348.37	4543.38
ENSG00000086696.11	0.149213	1.04314	4.08047	0.255642	0.798228	NA	protein_coding	HSD17B2	0	0	0	0	0.89528	0
ENSG00000086712.13	1640.87	0.350547	0.0839864	4.17386	2.99e-05	0.000131974	protein_coding	TXLNG	1412.1	1520.56	1391.99	1781.22	1667.01	2072.33
ENSG00000086717.18	0.211635	1.04314	4.08047	0.255642	0.798228	NA	protein_coding	PPEF1	0	0	0	0	0	1.26981
ENSG00000086730.17	306.005	-2.14755	0.141574	-15.1691	5.67e-52	3.76e-50	protein_coding	LAT2	520.618	479.725	496.985	111.385	109.224	118.092
ENSG00000086758.16	13536.1	0.151173	0.0459541	3.28965	0.00100312	0.00345577	protein_coding	HUWE1	13282.2	12475	12727.3	14349.9	14106.9	14275.2
ENSG00000086827.9	1287.38	-0.0444279	0.0863299	-0.514629	0.606812	0.760546	protein_coding	ZW10	1305.64	1454.17	1164.65	1249.57	1252.5	1297.75
ENSG00000086848.15	167.574	0.322441	0.173207	1.86159	0.0626607	0.138984	protein_coding	ALG9	156.77	144.56	146.299	205.921	181.742	170.155
ENSG00000086967.10	3.21953	-1.21044	1.22406	-0.988873	0.322726	0.499667	protein_coding	MYBPC2	3.50978	4.28326	5.7372	0.936007	3.58112	1.26981
ENSG00000086991.13	1.88135	-0.859275	1.53852	-0.558509	0.576497	0.73693	protein_coding	NOX4	1.16993	3.21244	2.8686	1.87201	0.89528	1.26981
ENSG00000087008.16	338.055	-0.0978037	0.134495	-0.727192	0.467108	0.64372	protein_coding	ACOX3	313.541	351.227	382.958	365.043	313.348	302.215
ENSG00000087053.18	2295.38	0.215858	0.0670869	3.21758	0.00129275	0.00436964	protein_coding	MTMR2	2164.37	2149.12	2056.79	2388.69	2358.17	2655.17
ENSG00000087074.8	4486.99	1.0355	0.0576639	17.9574	4.2e-72	5.18e-70	protein_coding	PPP1R15A	2947.05	2834.45	3045.02	6064.39	6290.23	5740.81
ENSG00000087076.9	79.3029	-1.46463	0.296628	-4.9376	7.91e-07	4.25e-06	protein_coding	HSD17B14	133.372	97.4441	119.764	34.6322	62.6696	27.9358
ENSG00000087077.14	22.0921	0.312948	0.456783	0.685113	0.493273	0.667272	protein_coding	TRIP6	19.8888	16.0622	22.9488	27.1442	22.382	24.1264
ENSG00000087085.15	5.86647	1.13656	0.94225	1.20622	0.227734	0.385953	protein_coding	ACHE	4.67971	4.28326	2.15145	2.80802	9.84808	11.4283
ENSG00000087086.15	43175.7	0.33666	0.0460527	7.31034	2.66e-13	2.66e-12	protein_coding	FTL	38106.9	37227.9	39147.8	47879.6	50059.6	46632.5
ENSG00000087087.20	7622.27	0.402875	0.0508871	7.91703	2.43e-15	2.81e-14	protein_coding	SRRT	6381.96	6451.66	6857.39	8730.13	8845.36	8467.1
ENSG00000087088.20	2401.18	0.143216	0.0791828	1.80868	0.0705011	0.153283	protein_coding	BAX	2303.59	2092.37	2451.22	2569.34	2725.23	2265.34
ENSG00000087095.13	2801.13	0.546488	0.0664926	8.21878	2.06e-16	2.57e-15	protein_coding	NLK	2139.8	2411.47	2275.52	3269.47	3188.09	3522.46
ENSG00000087111.21	4341.05	-0.0834281	0.0555291	-1.50242	0.132988	0.255648	protein_coding	PIGS	4473.8	4360.36	4566.81	4158.68	4418.2	4068.47
ENSG00000087116.16	0.367636	2.03097	3.69732	0.549309	0.582794	NA	protein_coding	ADAMTS2	0	0	0	0.936007	0	1.26981
ENSG00000087152.15	4633.13	0.280747	0.0579886	4.84142	1.29e-06	6.76e-06	protein_coding	ATXN7L3	4111.13	4132.27	4309.35	5224.79	5269.62	4751.63
ENSG00000087157.19	1094.17	-0.0941407	0.0815182	-1.15484	0.248155	0.411814	protein_coding	PGS1	1107.92	1077.24	1203.38	1048.33	1111.04	1017.12
ENSG00000087191.13	4937.45	0.114582	0.0507198	2.25912	0.023876	0.0603723	protein_coding	PSMC5	4779.15	4831.51	4617.73	5125.57	5195.31	5075.43
ENSG00000087206.17	1351.13	-0.032106	0.0782147	-0.410485	0.68145	0.814208	protein_coding	UIMC1	1332.55	1473.44	1293.74	1383.42	1271.3	1352.35
ENSG00000087237.12	62.3558	-0.376601	0.280167	-1.3442	0.178883	0.323146	protein_coding	CETP	59.6663	82.4527	68.8464	53.3524	50.1357	59.6811
ENSG00000087245.13	28.0356	-5.77424	0.918679	-6.28538	3.27e-10	2.49e-09	protein_coding	MMP2	40.9475	56.7532	67.4121	0.936007	0.89528	1.26981
ENSG00000087250.8	0.23905	-1.46974	4.0622	-0.361808	0.717495	NA	protein_coding	MT3	0	0	1.4343	0	0	0
ENSG00000087253.13	1119.27	-1.4369	0.0863763	-16.6354	3.86e-62	3.53e-60	protein_coding	LPCAT2	1532.61	1773.27	1596.38	573.772	603.418	636.175
ENSG00000087258.15	10.9155	-0.509804	0.658041	-0.77473	0.438499	0.616389	protein_coding	GNAO1	8.18949	12.8498	17.2116	10.2961	8.05752	8.88868
ENSG00000087263.16	2088.86	-0.177983	0.0628463	-2.83204	0.00462516	0.0139292	protein_coding	OGFOD1	2234.56	2262.63	2158.62	2020.84	1945.44	1911.07
ENSG00000087266.16	2721.28	0.164933	0.0643082	2.56473	0.0103255	0.0287154	protein_coding	SH3BP2	2513	2430.75	2750.27	2908.17	2914.13	2811.36
ENSG00000087269.16	3981.78	0.398147	0.0575136	6.92266	4.43e-12	3.99e-11	protein_coding	NOP14	3230.17	3593.65	3480.33	4470.37	4528.32	4587.83
ENSG00000087274.17	8949.31	0.212362	0.0463885	4.57791	4.7e-06	2.3e-05	protein_coding	ADD1	8321.7	8155.32	8399.26	9767.23	9658.28	9394.06
ENSG00000087299.12	2568.68	0.583158	0.0617864	9.43829	3.79e-21	6.39e-20	protein_coding	L2HGDH	1987.71	2115.93	2064.67	3204.89	2963.38	3075.48
ENSG00000087301.9	428.35	-0.677186	0.124204	-5.45219	4.98e-08	3.05e-07	protein_coding	TXNDC16	520.618	597.514	465.43	341.642	331.253	313.643
ENSG00000087302.9	2802.22	-0.102078	0.0652605	-1.56416	0.11778	0.232037	protein_coding	RTRAF	2834.73	3122.49	2748.12	2744.37	2610.64	2752.95
ENSG00000087303.18	10.3526	-0.906399	0.67872	-1.33545	0.181728	0.326812	protein_coding	NID2	17.5489	10.7081	12.1915	5.61604	7.16224	8.88868
ENSG00000087338.5	2048.45	-0.934127	0.0731081	-12.7773	2.19e-37	8.6e-36	protein_coding	GMCL1	2488.44	2878.35	2697.92	1425.54	1331.28	1469.17
ENSG00000087365.15	12844.4	-0.0664252	0.0449149	-1.47891	0.139164	0.265224	protein_coding	SF3B2	13135.9	12905.5	13377.7	12821.4	12414.8	12411.1
ENSG00000087448.11	973.969	-0.294047	0.0825629	-3.56149	0.000368762	0.00137613	protein_coding	KLHL42	1027.2	1101.87	1089.35	924.775	846.039	854.583
ENSG00000087460.24	22956.1	0.121741	0.04533	2.68565	0.00723879	0.0208731	protein_coding	GNAS	21313.7	22123	22525.7	23655.7	24579	23539.8
ENSG00000087470.17	5502.6	-0.00586201	0.05302	-0.110562	0.911964	0.955141	protein_coding	DNM1L	5448.35	5781.33	5313.36	5480.32	5425.39	5566.85
ENSG00000087494.15	7.88569	-1.99552	0.843382	-2.3661	0.0179768	0.0469809	protein_coding	PTHLH	14.0391	14.9914	8.6058	2.80802	1.79056	5.07924
ENSG00000087495.17	3.37229	0.457011	1.17888	0.387665	0.698264	0.825884	protein_coding	PHACTR3	4.67971	1.07081	2.8686	2.80802	6.26696	2.53962
ENSG00000087502.18	2330.78	-0.028415	0.0637152	-0.445969	0.65562	0.795505	protein_coding	ERGIC2	2270.83	2484.29	2304.92	2284.79	2261.48	2378.36
ENSG00000087510.7	0.178469	-0.880415	4.08047	-0.215763	0.829173	NA	protein_coding	TFAP2C	0	1.07081	0	0	0	0
ENSG00000087586.17	2431.76	-0.37343	0.0595152	-6.27453	3.51e-10	2.66e-09	protein_coding	AURKA	2794.96	2711.3	2726.6	2114.44	2068.1	2175.19
ENSG00000087589.16	340.913	-0.533302	0.12584	-4.23792	2.26e-05	0.000101173	protein_coding	CASS4	394.266	436.892	379.372	284.546	274.851	275.549
ENSG00000087842.11	118.986	-1.70751	0.235211	-7.25949	3.89e-13	3.82e-12	protein_coding	PIR	168.47	170.259	207.256	39.3123	68.9365	59.6811
ENSG00000087884.14	46.7733	-0.264473	0.334488	-0.790681	0.42913	0.607644	protein_coding	AAMDC	57.3265	50.3283	45.1804	44.9283	29.5442	53.3321
ENSG00000087903.13	326.336	-0.745967	0.140281	-5.31765	1.05e-07	6.24e-07	protein_coding	RFX2	408.305	359.794	458.259	271.442	235.459	224.757
ENSG00000087995.15	1238.65	-0.043833	0.086493	-0.506781	0.612308	0.764803	protein_coding	METTL2A	1133.66	1411.33	1227.04	1243.02	1188.93	1227.91
ENSG00000088002.11	25.2498	-1.74015	0.546925	-3.1817	0.00146414	0.0048894	protein_coding	SULT2B1	25.7384	40.6909	50.9176	14.9761	17.9056	1.26981
ENSG00000088035.17	633.165	-0.457743	0.0963702	-4.74984	2.04e-06	1.04e-05	protein_coding	ALG6	734.715	726.012	737.947	503.572	568.503	528.241
ENSG00000088038.19	3421.47	0.122575	0.0688141	1.78124	0.0748725	0.160882	protein_coding	CNOT3	3216.13	3118.21	3493.24	3433.27	3880.14	3387.86
ENSG00000088053.11	1116.86	0.482547	0.0805361	5.99168	2.08e-09	1.47e-08	protein_coding	GP6	890.315	902.696	999.707	1316.96	1333.07	1258.38
ENSG00000088179.9	488.976	-0.287819	0.119714	-2.40422	0.0162071	0.0428878	protein_coding	PTPN4	489.03	558.965	565.831	492.34	446.745	380.943
ENSG00000088205.13	8034.15	0.206666	0.0566983	3.64502	0.000267375	0.00102115	protein_coding	DDX18	7363.52	7879.05	7137.08	8796.59	8133.61	8895.02
ENSG00000088247.17	20610.7	0.206613	0.0536478	3.85129	0.000117497	0.000474866	protein_coding	KHSRP	19042.9	18022.9	20343.4	22213.3	22732	21310
ENSG00000088256.9	142.918	-1.186	0.202844	-5.84686	5.01e-09	3.42e-08	protein_coding	GNA11	196.548	175.614	223.751	104.833	80.5752	76.1886
ENSG00000088280.19	454.538	-0.721086	0.113744	-6.33958	2.3e-10	1.78e-09	protein_coding	ASAP3	531.147	590.019	577.306	368.787	343.787	316.183
ENSG00000088298.13	1093.94	-0.406749	0.0769154	-5.28827	1.23e-07	7.26e-07	protein_coding	EDEM2	1194.5	1269.99	1275.09	930.391	940.044	953.628
ENSG00000088305.18	5547.92	-0.1908	0.052612	-3.62655	0.000287236	0.00109093	protein_coding	DNMT3B	5842.62	5748.13	6150.28	5321.2	5161.29	5064.01
ENSG00000088320.4	10.0429	-3.43984	0.94404	-3.64374	0.000268704	0.00102589	protein_coding	REM1	32.758	13.9206	8.6058	2.80802	0.89528	1.26981
ENSG00000088325.16	19637.7	-0.226893	0.044252	-5.12729	2.94e-07	1.65e-06	protein_coding	TPX2	20907.8	21680.8	20948.7	18508.6	17732.8	18047.8
ENSG00000088340.16	21.8254	0.667231	0.544377	1.22568	0.220319	0.377274	transcribed_unitary_pseudogene	FER1L4	7.01957	23.5579	19.363	14.0401	25.0678	41.9038
ENSG00000088356.6	1828.76	0.0159502	0.0679555	0.234716	0.814429	0.898654	protein_coding	PDRG1	1864.86	1732.58	1855.27	1799.94	1792.35	1927.57
ENSG00000088367.22	60.9594	-3.87487	0.397965	-9.7367	2.1e-22	3.83e-21	protein_coding	EPB41L1	119.333	96.3733	126.218	5.61604	8.05752	10.1585
ENSG00000088386.17	0.33447	0.0813674	3.87523	0.0209968	0.983248	NA	protein_coding	SLC15A1	0	1.07081	0	0.936007	0	0
ENSG00000088387.19	20.6154	-2.3537	0.549156	-4.28603	1.82e-05	8.27e-05	protein_coding	DOCK9	39.7775	29.9828	33.706	10.2961	3.58112	6.34905
ENSG00000088448.14	1369.8	-0.0674368	0.0742552	-0.908176	0.363785	0.54278	protein_coding	ANKRD10	1309.15	1483.08	1412.07	1340.36	1335.76	1338.38
ENSG00000088451.11	584.711	-0.773	0.101175	-7.64026	2.17e-14	2.35e-13	protein_coding	TGDS	751.094	747.428	713.564	401.547	432.42	462.211
ENSG00000088538.13	23.911	0.278816	0.458979	0.607469	0.54354	0.708952	protein_coding	DOCK3	19.8888	21.4163	23.6659	37.4403	23.2773	17.7774
ENSG00000088543.15	266.053	-1.28266	0.152301	-8.4219	3.7e-17	4.89e-16	protein_coding	C3orf18	359.168	370.502	399.453	129.169	160.255	177.774
ENSG00000088682.14	864.761	-0.409389	0.0884312	-4.62947	3.67e-06	1.82e-05	protein_coding	COQ9	1063.46	936.962	961.698	775.014	731.443	719.983
ENSG00000088726.16	26.0495	2.39418	0.477943	5.00933	5.46e-07	2.99e-06	protein_coding	TMEM40	8.18949	10.7081	6.45435	50.5444	38.497	41.9038
ENSG00000088727.12	224.449	0.412428	0.153177	2.6925	0.00709188	0.0204824	protein_coding	KIF9	183.679	215.234	180.005	269.57	256.945	241.264
ENSG00000088756.12	0.119525	-0.880415	4.08047	-0.215763	0.829173	NA	protein_coding	ARHGAP28	0	0	0.71715	0	0	0
ENSG00000088766.11	518.33	0.630708	0.139217	4.53039	5.89e-06	2.85e-05	protein_coding	CRLS1	372.037	337.306	507.742	611.212	700.109	581.573
ENSG00000088808.17	177.375	-0.695827	0.17668	-3.93834	8.2e-05	0.000338805	protein_coding	PPP1R13B	238.665	193.817	225.902	154.441	124.444	126.981
ENSG00000088812.18	1093.37	-0.176411	0.0755867	-2.33389	0.0196015	0.0507132	protein_coding	ATRN	1178.12	1130.78	1171.11	1034.29	1016.14	1029.82
ENSG00000088826.18	391.268	-0.0323451	0.120177	-0.269146	0.787818	0.882713	protein_coding	SMOX	375.547	409.051	403.038	422.139	382.284	355.547
ENSG00000088827.12	1.51946	-0.158879	1.67757	-0.0947077	0.924547	NA	protein_coding	SIGLEC1	1.16993	2.14163	1.4343	0.936007	0.89528	2.53962
ENSG00000088832.17	7185.88	0.0459368	0.0471159	0.974975	0.329573	0.507086	protein_coding	FKBP1A	7032.43	7231.21	6952.77	7277.45	7331.44	7289.98
ENSG00000088833.17	2204.71	-0.321457	0.0645802	-4.97763	6.44e-07	3.5e-06	protein_coding	NSFL1C	2535.23	2321.53	2492.81	1999.31	1984.83	1894.56
ENSG00000088836.13	76.535	0.505783	0.26854	1.88345	0.0596392	0.13345	protein_coding	SLC4A11	50.3069	69.6029	68.8464	69.2645	95.7949	105.394
ENSG00000088854.12	97.3062	0.119321	0.23731	0.502805	0.615102	0.766875	protein_coding	C20orf194	99.4438	97.4441	83.1894	117.937	77.8893	107.934
ENSG00000088876.11	208.629	0.0602144	0.157853	0.38146	0.702862	0.828683	protein_coding	ZNF343	214.097	209.88	190.045	234.938	199.647	203.17
ENSG00000088881.20	5.81235	-2.25761	1.06399	-2.12184	0.0338514	0.0818076	protein_coding	EBF4	9.35942	2.14163	17.2116	0.936007	2.68584	2.53962
ENSG00000088882.8	1585.63	-3.03997	0.0836048	-36.3612	1.75e-289	1.94e-286	protein_coding	CPXM1	2827.72	2719.87	2930.27	351.939	310.662	373.324
ENSG00000088888.18	3036.56	0.230083	0.0636964	3.61219	0.000303627	0.00114776	protein_coding	MAVS	2756.35	2781.98	2840.63	3199.27	3102.14	3538.96
ENSG00000088899.15	75.2481	-1.35932	0.261104	-5.20604	1.93e-07	1.11e-06	protein_coding	LZTS3	101.784	110.294	113.31	43.9923	46.5545	35.5547
ENSG00000088930.8	4502.33	0.0400676	0.056921	0.703915	0.481486	0.657548	protein_coding	XRN2	4467.95	4622.7	4230.47	4622.94	4386.87	4683.06
ENSG00000088970.16	287.297	-0.868828	0.136884	-6.34717	2.19e-10	1.69e-09	protein_coding	KIZ	376.717	370.502	366.464	219.962	184.428	205.709
ENSG00000088986.11	5102.45	0.264358	0.0545854	4.84301	1.28e-06	6.71e-06	protein_coding	DYNLL1	4705.45	4800.46	4409.75	5597.32	5679.65	5422.09
ENSG00000088992.18	3103.04	1.2788	0.0669672	19.0959	2.73e-81	3.95e-79	protein_coding	TESC	1761.91	1791.47	1878.93	4241.98	4770.05	4173.87
ENSG00000089006.16	4974.51	-0.375511	0.0603928	-6.21781	5.04e-10	3.77e-09	protein_coding	SNX5	5463.56	5961.22	5430.26	4526.53	4083.37	4382.12
ENSG00000089009.15	48479.9	0.361062	0.0494618	7.29983	2.88e-13	2.86e-12	protein_coding	RPL6	40892.5	45049.2	41392.5	53584.5	54052.5	55908.5
ENSG00000089022.14	1326.05	0.256975	0.0743548	3.45606	0.00054814	0.00198353	protein_coding	MAPKAPK5	1174.61	1287.12	1163.93	1419.92	1444.09	1466.63
ENSG00000089041.17	50.2352	-1.43645	0.362135	-3.96661	7.29e-05	0.000303521	protein_coding	P2RX7	91.2544	70.6737	58.8063	41.1843	17.9056	21.5868
ENSG00000089048.14	1548.1	-0.360265	0.075685	-4.76005	1.94e-06	9.94e-06	protein_coding	ESF1	1610.99	1892.13	1717.57	1362.83	1343.81	1361.24
ENSG00000089050.16	260.858	-0.32692	0.152475	-2.14409	0.0320257	0.0779937	protein_coding	RBBP9	239.835	313.749	315.546	242.426	214.867	238.724
ENSG00000089053.13	6219.25	0.06668	0.0515953	1.29237	0.196231	0.345594	protein_coding	ANAPC5	5799.33	6176.46	6248.53	6389.18	6446.91	6255.09
ENSG00000089057.15	921.961	-0.289023	0.101449	-2.84894	0.00438656	0.0132896	protein_coding	SLC23A2	1131.32	873.784	1039.15	870.486	857.678	759.347
ENSG00000089060.11	697.067	-0.155017	0.0993194	-1.5608	0.118572	0.233301	protein_coding	SLC8B1	737.054	692.817	774.522	715.109	666.088	596.811
ENSG00000089063.15	3092.46	-0.00688447	0.0555521	-0.123928	0.901372	0.948135	protein_coding	TMEM230	3128.39	3046.47	3122.47	3076.65	3027.84	3152.94
ENSG00000089091.16	39.5777	0.252936	0.386084	0.65513	0.512384	0.683452	protein_coding	DZANK1	43.2873	29.9828	35.8575	58.0324	47.4498	22.8566
ENSG00000089094.19	2241.78	0.125092	0.0685767	1.82413	0.068133	0.148981	protein_coding	KDM2B	2105.87	2113.79	2215.28	2281.98	2525.58	2208.2
ENSG00000089101.18	1.47452	1.20668	1.80029	0.67027	0.502686	NA	protein_coding	CFAP61	1.16993	0	1.4343	2.80802	0.89528	2.53962
ENSG00000089116.4	0.930458	-2.088	2.44635	-0.853516	0.393373	NA	protein_coding	LHX5	0	3.21244	1.4343	0.936007	0	0
ENSG00000089123.16	214.674	-0.173893	0.161179	-1.07888	0.280641	0.45324	protein_coding	TASP1	216.437	239.862	225.185	172.225	203.228	231.106
ENSG00000089127.13	214.355	1.97041	0.167166	11.7872	4.55e-32	1.38e-30	protein_coding	OAS1	93.5942	77.0986	90.3609	360.363	314.243	350.468
ENSG00000089154.11	13425	0.310661	0.046742	6.6463	3.01e-11	2.51e-10	protein_coding	GCN1	12094.7	11648.3	12213.1	15214.8	14953.9	14425.1
ENSG00000089157.16	111922	0.609477	0.0419533	14.5275	8.11e-48	4.78e-46	protein_coding	RPLP0	86442.4	89236.3	90198.1	135323	137634	132698
ENSG00000089159.16	157.907	-2.29403	0.20937	-10.9568	6.16e-28	1.49e-26	protein_coding	PXN	244.515	248.429	291.88	42.1203	51.9262	68.5698
ENSG00000089163.4	13.7331	-1.49636	0.621223	-2.40873	0.0160079	0.0424041	protein_coding	SIRT4	14.0391	20.3455	26.5345	6.55205	9.84808	5.07924
ENSG00000089169.15	1.7221	1.9112	1.82699	1.04609	0.295519	NA	protein_coding	RPH3A	2.33986	0	0	1.87201	3.58112	2.53962
ENSG00000089177.18	267.72	-1.01994	0.147562	-6.91193	4.78e-12	4.29e-11	protein_coding	KIF16B	374.377	338.377	365.029	193.753	186.218	148.568
ENSG00000089195.15	1330.13	0.148549	0.0803467	1.84885	0.0644793	0.142313	protein_coding	TRMT6	1307.98	1310.68	1168.95	1465.79	1302.63	1424.73
ENSG00000089199.10	44.9771	1.96611	0.358568	5.48325	4.18e-08	2.58e-07	protein_coding	CHGB	16.379	22.4871	16.4944	63.6485	88.6327	62.2207
ENSG00000089220.5	4691.22	0.163975	0.052985	3.09475	0.00196979	0.0063895	protein_coding	PEBP1	4327.56	4618.42	4329.43	4908.42	4955.37	5008.13
ENSG00000089234.16	1911	0.658138	0.0680859	9.66628	4.19e-22	7.53e-21	protein_coding	BRAP	1428.48	1559.11	1461.55	2447.66	2308.93	2260.26
ENSG00000089248.7	3968.84	0.172178	0.052896	3.25502	0.00113383	0.00387176	protein_coding	ERP29	3644.32	3801.39	3751.41	4188.63	4283.91	4143.39
ENSG00000089250.19	0.52267	-0.985482	3.04537	-0.3236	0.746241	NA	protein_coding	NOS1	1.16993	1.07081	0	0	0.89528	0
ENSG00000089280.18	12599.9	0.507105	0.0469185	10.8082	3.15e-27	7.38e-26	protein_coding	FUS	10566.8	9992.84	10662.6	14747.7	14974.4	14654.9
ENSG00000089289.16	663.381	-0.309368	0.095407	-3.24262	0.00118438	0.00402784	protein_coding	IGBP1	691.427	775.269	734.362	588.748	572.084	618.398
ENSG00000089327.14	5452.98	0.409084	0.0590553	6.92713	4.29e-12	3.88e-11	protein_coding	FXYD5	4767.46	4667.68	4625.62	6180.45	6669.83	5806.84
ENSG00000089335.21	573.797	-0.330642	0.126801	-2.60756	0.00911903	0.0256911	protein_coding	ZNF302	629.421	645.701	638.981	416.523	486.137	626.017
ENSG00000089351.14	3294.24	0.00670325	0.0824358	0.0813147	0.935192	0.966873	protein_coding	GRAMD1A	3137.75	3064.67	3656.75	3277.9	3669.75	2958.66
ENSG00000089356.18	0.529458	-0.98505	3.03234	-0.324847	0.745297	NA	protein_coding	FXYD3	1.16993	1.07081	0	0.936007	0	0
ENSG00000089472.16	2284.98	0.0991647	0.0600749	1.65068	0.098803	0.201667	protein_coding	HEPH	2159.69	2220.87	2236.07	2351.25	2326.83	2415.18
ENSG00000089486.17	2625.74	0.293647	0.0711539	4.12693	3.68e-05	0.000160072	protein_coding	CDIP1	2477.91	2121.28	2477.75	2801.47	3012.62	2863.42
ENSG00000089505.17	22.0697	-0.307867	0.49561	-0.621188	0.534476	0.701878	protein_coding	CMTM1	17.5489	25.6995	30.1203	15.9121	30.4395	12.6981
ENSG00000089558.9	135.083	1.00022	0.205388	4.86989	1.12e-06	5.9e-06	protein_coding	KCNH4	88.9145	82.4527	98.2495	152.569	213.077	175.234
ENSG00000089597.18	13195.5	0.213901	0.0438378	4.87938	1.06e-06	5.63e-06	protein_coding	GANAB	12356.8	12069.1	12233.1	14405.1	14134.7	13974.3
ENSG00000089639.11	931.721	-0.476946	0.0992691	-4.80458	1.55e-06	8.05e-06	protein_coding	GMIP	964.02	1064.39	1222.74	759.101	839.772	740.3
ENSG00000089682.16	324.683	-0.0655849	0.157464	-0.416508	0.677038	0.811208	protein_coding	RBM41	366.187	266.633	360.726	293.906	278.432	382.213
ENSG00000089685.15	5337.58	-0.319215	0.0514367	-6.20598	5.44e-10	4.05e-09	protein_coding	BIRC5	5878.89	5753.48	6142.39	4792.35	4757.52	4700.84
ENSG00000089692.9	15.3457	-3.39728	1.93931	-1.7518	0.0798089	0.169768	protein_coding	LAG3	78.3852	0	5.7372	0.936007	4.4764	2.53962
ENSG00000089693.10	5319.78	0.0615264	0.0654664	0.939817	0.347312	0.525131	protein_coding	MLF2	5284.56	4792.96	5541.42	5401.69	5778.13	5119.88
ENSG00000089723.10	47.7462	-1.71923	0.342046	-5.02631	5e-07	2.75e-06	protein_coding	OTUB2	64.346	73.8862	81.7551	29.0162	19.6962	17.7774
ENSG00000089737.17	4187.47	-0.0824587	0.0519909	-1.58602	0.112735	0.224123	protein_coding	DDX24	4397.76	4327.16	4199.63	4066.95	4085.16	4048.16
ENSG00000089775.11	153.142	-0.339611	0.198603	-1.71	0.0872649	0.182449	protein_coding	ZBTB25	152.091	182.038	177.853	102.961	147.721	156.187
ENSG00000089818.18	788.748	-0.600453	0.0957282	-6.27248	3.55e-10	2.7e-09	protein_coding	NECAP1	959.341	991.574	901.457	681.413	567.607	631.096
ENSG00000089820.15	2527.42	0.352442	0.0696585	5.05957	4.2e-07	2.33e-06	protein_coding	ARHGAP4	2129.27	2142.7	2386.68	2864.18	2983.97	2657.71
ENSG00000089847.12	47.586	0.275254	0.322318	0.853982	0.393115	0.573638	protein_coding	ANKRD24	53.8167	40.6909	35.1403	46.8003	51.9262	57.1415
ENSG00000089876.11	368.862	-0.421509	0.123474	-3.41375	0.000640746	0.0022903	protein_coding	DHX32	386.076	427.255	453.239	329.474	318.72	298.406
ENSG00000089902.10	3583.26	0.384808	0.0569769	6.75376	1.44e-11	1.24e-10	protein_coding	RCOR1	3023.09	3151.41	3146.14	4116.56	3878.35	4184.03
ENSG00000089916.17	1741.86	-0.451395	0.0698571	-6.46168	1.04e-10	8.26e-10	protein_coding	GPATCH2L	1974.84	2099.87	1961.41	1527.56	1390.37	1497.11
ENSG00000090006.17	2005.05	0.334261	0.101442	3.29508	0.000983927	0.00339317	protein_coding	LTBP4	1784.14	1494.86	2041.01	2213.66	2515.74	1980.9
ENSG00000090013.10	5726.86	0.578799	0.0598074	9.67772	3.75e-22	6.75e-21	protein_coding	BLVRB	4459.76	4473.86	4844.35	6857.19	7265.19	6460.8
ENSG00000090020.11	2101.99	-0.182853	0.0811768	-2.25252	0.0242892	0.0612679	protein_coding	SLC9A1	2206.48	2007.78	2489.23	2003.99	2064.51	1839.96
ENSG00000090054.15	2005.62	-0.156208	0.0649195	-2.40619	0.01612	0.0426718	protein_coding	SPTLC1	2108.21	2206.95	2028.1	1894.48	1859.5	1936.46
ENSG00000090060.17	8590.98	0.0746481	0.0537672	1.38836	0.165028	0.303622	protein_coding	PAPOLA	8023.36	8788.17	8293.12	9074.59	8433.53	8933.12
ENSG00000090061.17	821.576	0.319439	0.089839	3.55568	0.000376997	0.00140461	protein_coding	CCNK	760.453	699.242	731.493	871.422	882.746	984.103
ENSG00000090097.21	186.285	-2.39476	0.18986	-12.6133	1.78e-36	6.75e-35	protein_coding	PCBP4	301.841	291.261	347.101	60.8404	67.146	49.5226
ENSG00000090104.12	21.7236	0.177972	0.474667	0.374941	0.707704	0.831775	protein_coding	RGS1	22.2286	16.0622	22.9488	18.7201	31.3348	19.0472
ENSG00000090238.11	385.82	0.060969	0.11843	0.51481	0.606686	0.760462	protein_coding	YPEL3	370.867	359.794	401.604	383.763	415.41	383.483
ENSG00000090263.16	733.312	0.232785	0.0935686	2.48786	0.0128515	0.0349108	protein_coding	MRPS33	642.29	723.87	656.909	830.238	752.93	793.632
ENSG00000090266.13	912.218	-0.72047	0.0882979	-8.15954	3.36e-16	4.12e-15	protein_coding	NDUFB2	1130.15	1136.13	1141.7	650.525	758.302	656.492
ENSG00000090273.14	9685.29	0.0593049	0.0518152	1.14455	0.252397	0.417575	protein_coding	NUDC	9646.05	9082.65	9730.29	9642.74	10331.5	9678.5
ENSG00000090316.16	2599.25	0.481389	0.0701382	6.86343	6.72e-12	5.97e-11	protein_coding	MAEA	2159.69	2003.49	2342.93	3052.32	3155.86	2881.2
ENSG00000090339.9	237.028	-0.148319	0.161865	-0.916311	0.359504	0.538395	protein_coding	ICAM1	293.652	220.588	233.791	195.625	237.249	241.264
ENSG00000090372.15	4833.61	0.318695	0.0705856	4.51501	6.33e-06	3.05e-05	protein_coding	STRN4	4163.77	4080.87	4660.04	5407.31	5799.62	4890.04
ENSG00000090376.10	1841.81	0.0951228	0.073674	1.29113	0.196658	0.3462	protein_coding	IRAK3	1646.09	1832.16	1862.44	2022.71	1818.31	1869.16
ENSG00000090382.6	653.583	0.617328	0.0928731	6.64701	2.99e-11	2.5e-10	protein_coding	LYZ	519.448	519.345	509.176	813.39	769.045	791.092
ENSG00000090402.8	0.748679	-1.59806	2.64718	-0.603682	0.546055	NA	protein_coding	SI	0	1.07081	2.15145	0	0	1.26981
ENSG00000090432.7	1215.55	0.183276	0.0776634	2.35988	0.0182809	0.0476615	protein_coding	MUL1	1207.37	1072.96	1136.68	1268.29	1342.02	1266
ENSG00000090447.12	998.015	0.291926	0.0907654	3.21627	0.00129867	0.00438773	protein_coding	TFAP4	896.165	852.368	944.486	1083.9	1213.1	998.071
ENSG00000090470.15	1606.77	-0.113374	0.0742839	-1.52622	0.126954	0.246549	protein_coding	PDCD7	1543.13	1681.18	1780.68	1577.17	1491.54	1566.95
ENSG00000090487.11	3293.46	-0.104041	0.0585386	-1.77731	0.0755171	0.161983	protein_coding	SPG21	3225.49	3528.33	3478.89	3140.3	3152.28	3235.48
ENSG00000090512.11	0.33116	0.0813673	3.88991	0.0209175	0.983311	NA	protein_coding	FETUB	0	0	0.71715	0	0	1.26981
ENSG00000090520.11	2092.34	0.606835	0.0631587	9.60809	7.39e-22	1.31e-20	protein_coding	DNAJB11	1717.45	1600.87	1658.77	2485.1	2580.2	2511.69
ENSG00000090530.10	5.07477	-2.73403	1.12425	-2.43187	0.0150212	0.0401231	protein_coding	P3H2	8.18949	5.35407	12.9087	0.936007	1.79056	1.26981
ENSG00000090534.19	16.9861	-2.07949	0.597462	-3.48054	0.000500396	0.00182443	protein_coding	THPO	22.2286	38.5493	21.5145	8.42406	3.58112	7.61886
ENSG00000090539.15	7.83452	-0.0762367	0.783627	-0.0972869	0.922499	0.960994	protein_coding	CHRD	10.5293	9.63733	4.3029	10.2961	7.16224	5.07924
ENSG00000090554.13	5.83418	0.744961	0.918594	0.810979	0.417378	0.596773	protein_coding	FLT3LG	7.01957	1.07081	5.02005	7.48805	8.05752	6.34905
ENSG00000090565.16	701.301	-0.300888	0.102687	-2.93015	0.00338799	0.0104837	protein_coding	RAB11FIP3	727.695	726.012	866.317	597.172	669.669	620.937
ENSG00000090581.10	584.632	0.406922	0.118489	3.43427	0.000594142	0.00213518	protein_coding	GNPTG	563.905	406.909	536.428	641.165	681.308	678.079
ENSG00000090612.21	500.284	0.263	0.110136	2.38796	0.0169422	0.044575	protein_coding	ZNF268	457.442	487.22	420.967	571.9	506.728	557.447
ENSG00000090615.15	3138.37	0.204423	0.0612145	3.33946	0.000839416	0.00293255	protein_coding	GOLGA3	2909.61	2829.09	3009.88	3563.38	3271.35	3246.91
ENSG00000090621.14	13675.8	0.666446	0.0553665	12.037	2.27e-33	7.44e-32	protein_coding	PABPC4	10463.8	9935.01	11311.6	16570.1	17360.4	16413.6
ENSG00000090659.18	0.66563	0.238649	2.626	0.0908792	0.927589	NA	protein_coding	CD209	0	1.07081	0.71715	0.936007	0	1.26981
ENSG00000090661.12	254.56	-0.941702	0.146883	-6.41125	1.44e-10	1.13e-09	protein_coding	CERS4	339.279	309.465	354.989	188.137	160.255	175.234
ENSG00000090674.16	439.335	0.305116	0.119375	2.55595	0.0105899	0.0293601	protein_coding	MCOLN1	415.324	349.085	415.23	491.404	519.262	445.704
ENSG00000090686.15	7856	0.139325	0.0490452	2.84075	0.00450074	0.0136055	protein_coding	USP48	7439.57	7698.08	7293.41	8268.68	8019.91	8416.31
ENSG00000090776.6	167.072	-0.196087	0.186143	-1.05342	0.292149	0.466008	protein_coding	EFNB1	166.13	152.056	215.862	157.249	163.836	147.298
ENSG00000090857.13	2394.98	0.0470862	0.0623707	0.754941	0.450284	0.62747	protein_coding	PDPR	2432.28	2286.19	2347.23	2398.99	2361.75	2543.43
ENSG00000090861.15	10465	-0.523243	0.0466852	-11.2079	3.73e-29	9.61e-28	protein_coding	AARS	12252.7	12114.1	12660.6	8669.29	8712.86	8380.75
ENSG00000090863.11	2404.53	-0.332606	0.0587938	-5.65716	1.54e-08	9.96e-08	protein_coding	GLG1	2673.28	2651.34	2715.13	2091.98	2140.61	2154.87
ENSG00000090889.12	2102.46	-0.311493	0.0659321	-4.72445	2.31e-06	1.17e-05	protein_coding	KIF4A	2294.23	2451.09	2240.38	1898.22	1805.78	1925.03
ENSG00000090905.19	2243.09	-0.242485	0.0640711	-3.78462	0.000153942	0.000611049	protein_coding	TNRC6A	2468.55	2424.32	2398.87	2096.66	1935.59	2134.55
ENSG00000090924.15	1221.08	-0.00417267	0.0839439	-0.0497079	0.960355	0.979869	protein_coding	PLEKHG2	1121.96	1203.6	1338.92	1170.94	1269.51	1221.56
ENSG00000090932.10	6.48205	-0.142443	0.868998	-0.163917	0.869797	0.929772	protein_coding	DLL3	4.67971	10.7081	5.02005	2.80802	8.05752	7.61886
ENSG00000090971.5	679.596	-0.608273	0.0952175	-6.38825	1.68e-10	1.31e-09	protein_coding	NAT14	807.25	779.553	874.923	541.948	553.283	520.622
ENSG00000090975.12	3391.48	0.986847	0.0667344	14.7877	1.76e-49	1.09e-47	protein_coding	PITPNM2	2220.52	2126.64	2472.02	4627.62	4599.95	4302.12
ENSG00000090989.18	883.394	0.0930399	0.0847365	1.09799	0.272209	0.442596	protein_coding	EXOC1	840.008	899.484	826.157	942.559	879.165	912.994
ENSG00000091009.8	1075.54	-0.307258	0.0896585	-3.42698	0.000610325	0.00218962	protein_coding	RBM27	1132.49	1267.84	1167.52	1038.03	859.468	987.913
ENSG00000091010.6	1.76066	0.0187668	1.59601	0.0117585	0.990618	NA	protein_coding	POU4F3	3.50978	1.07081	0.71715	0.936007	1.79056	2.53962
ENSG00000091039.17	9824.94	0.0533236	0.0653914	0.815452	0.414814	0.594868	protein_coding	OSBPL8	9207.33	10537.9	9183.82	10258.6	9242.87	10519.1
ENSG00000091073.19	308.024	0.014584	0.132606	0.10998	0.912425	0.955281	protein_coding	DTX2	329.92	301.97	289.729	312.626	329.463	284.438
ENSG00000091106.19	17.6184	-0.979367	0.543426	-1.80221	0.0715125	0.155062	protein_coding	NLRC4	30.4181	17.133	22.9488	16.8481	10.7434	7.61886
ENSG00000091127.14	1374.02	0.0895534	0.0754701	1.18661	0.235383	0.395858	protein_coding	PUS7	1307.98	1335.31	1348.24	1472.34	1309.79	1470.44
ENSG00000091128.13	3.27045	-1.54682	1.21979	-1.2681	0.204762	0.356871	protein_coding	LAMB4	4.67971	6.42489	3.58575	1.87201	1.79056	1.26981
ENSG00000091129.20	12.5283	-0.196876	0.614375	-0.32045	0.748627	0.858879	protein_coding	NRCAM	12.8692	13.9206	13.6258	14.9761	13.4292	6.34905
ENSG00000091136.14	808.718	-0.81448	0.0872563	-9.33434	1.02e-20	1.66e-19	protein_coding	LAMB1	994.438	1024.77	1073.57	601.852	583.722	573.954
ENSG00000091137.12	28.9054	-0.852677	0.403797	-2.11165	0.0347166	0.0836558	protein_coding	SLC26A4	39.7775	37.4785	34.4232	17.7841	22.382	21.5868
ENSG00000091138.12	0.790976	-3.07379	2.52714	-1.21631	0.223866	NA	protein_coding	SLC26A3	1.16993	2.14163	1.4343	0	0	0
ENSG00000091140.14	3859.63	-0.0936717	0.0642466	-1.458	0.14484	0.273937	protein_coding	DLD	3897.03	4270.41	3786.55	3754.32	3528.3	3921.18
ENSG00000091157.13	1356.86	-0.150304	0.0792071	-1.89761	0.0577478	0.129828	protein_coding	WDR7	1374.66	1484.15	1420.67	1321.64	1173.71	1366.32
ENSG00000091164.13	4886.88	0.619946	0.0542571	11.4261	3.1e-30	8.52e-29	protein_coding	TXNL1	3741.43	4011.27	3803.76	5810.73	5824.69	6129.38
ENSG00000091181.19	2.52893	-3.69687	1.7005	-2.17399	0.0297059	0.0730384	protein_coding	IL5RA	3.50978	6.42489	4.3029	0.936007	0	0
ENSG00000091262.15	40.9544	-0.784806	0.374003	-2.0984	0.0358701	0.0861768	protein_coding	ABCC6	69.0257	33.1952	53.7862	34.6322	32.2301	22.8566
ENSG00000091317.8	2641.01	-0.221191	0.0697166	-3.17271	0.00151022	0.00503176	protein_coding	CMTM6	2765.71	3086.09	2678.56	2525.35	2305.34	2485.02
ENSG00000091409.15	85.5466	0.953711	0.276884	3.44445	0.000572229	0.00206246	protein_coding	ITGA6	52.6467	77.0986	45.1804	99.2167	93.1091	146.028
ENSG00000091428.18	49.7979	-0.789641	0.317114	-2.49009	0.0127711	0.0347132	protein_coding	RAPGEF4	62.0062	55.6823	71.715	43.9923	34.9159	30.4755
ENSG00000091436.17	3368.94	-0.478493	0.057751	-8.28545	1.18e-16	1.5e-15	protein_coding	MAP3K20	4021.04	4016.62	3734.2	2866.99	2788.8	2785.96
ENSG00000091482.7	68.1506	1.5601	0.292886	5.32666	1e-07	5.95e-07	protein_coding	SMPX	42.1174	37.4785	25.1002	85.1766	104.748	114.283
ENSG00000091483.6	3112.51	-0.0465704	0.0655979	-0.709937	0.477743	0.653931	protein_coding	FH	3017.24	3409.47	3060.08	3071.97	2923.98	3192.3
ENSG00000091490.11	232.316	-0.682028	0.173351	-3.93438	8.34e-05	0.000343917	protein_coding	SEL1L3	241.005	303.04	314.112	218.09	151.302	166.345
ENSG00000091513.16	1707.18	0.632606	0.0729483	8.67198	4.25e-18	5.96e-17	protein_coding	TF	1284.58	1357.79	1370.47	1920.69	2134.35	2175.19
ENSG00000091527.15	13029.5	0.367398	0.0509247	7.21453	5.41e-13	5.24e-12	protein_coding	CDV3	10861.6	11957.8	11317.3	15027.6	14269	14743.8
ENSG00000091536.18	23.6999	-0.159569	1.35382	-0.117866	0.906174	0.951299	protein_coding	MYO15A	66.6859	6.42489	2.15145	41.1843	14.3245	11.4283
ENSG00000091542.9	1660.54	0.34567	0.0698587	4.94814	7.49e-07	4.04e-06	protein_coding	ALKBH5	1429.65	1470.23	1488.8	1952.51	1868.45	1753.61
ENSG00000091592.16	266.36	-0.816479	0.141527	-5.76905	7.97e-09	5.32e-08	protein_coding	NLRP1	320.56	342.661	354.272	188.137	181.742	210.789
ENSG00000091622.16	13.5068	-1.36328	0.64114	-2.12633	0.0334756	0.0810421	protein_coding	PITPNM3	26.9083	16.0622	15.7773	4.68003	12.5339	5.07924
ENSG00000091640.8	1395.37	-0.36813	0.0716153	-5.14038	2.74e-07	1.55e-06	protein_coding	SPAG7	1578.23	1577.31	1564.82	1246.76	1253.39	1151.72
ENSG00000091651.9	1145.39	-0.292223	0.076531	-3.81836	0.00013434	0.000537822	protein_coding	ORC6	1203.86	1288.19	1290.87	1049.26	1042.11	998.071
ENSG00000091656.17	20.2166	-0.0371065	0.51382	-0.072217	0.942429	0.970473	protein_coding	ZFHX4	23.3986	22.4871	15.7773	10.2961	27.7537	21.5868
ENSG00000091664.8	0.119525	-0.880415	4.08047	-0.215763	0.829173	NA	protein_coding	SLC17A6	0	0	0.71715	0	0	0
ENSG00000091704.10	0.932528	-0.122466	2.40201	-0.0509847	0.959338	NA	protein_coding	CPA1	0	0	2.8686	0.936007	1.79056	0
ENSG00000091732.16	865.218	-0.204836	0.0844254	-2.42623	0.0152566	0.0406447	protein_coding	ZC3HC1	921.903	936.962	919.386	815.262	760.988	836.805
ENSG00000091831.23	1.21013	-3.7186	2.22273	-1.67299	0.0943299	NA	protein_coding	ESR1	1.16993	1.07081	5.02005	0	0	0
ENSG00000091844.8	643.874	-0.675008	0.10756	-6.27561	3.48e-10	2.65e-09	protein_coding	RGS17	745.244	859.864	767.35	469.875	458.383	562.526
ENSG00000091879.13	129.215	-1.54792	0.20434	-7.57525	3.58e-14	3.83e-13	protein_coding	ANGPT2	210.587	176.684	190.762	70.2005	63.5648	63.4905
ENSG00000091947.10	1077.31	-0.114823	0.0773877	-1.48373	0.137879	0.263242	protein_coding	TMEM101	1098.56	1108.29	1152.46	1071.73	1008.08	1024.74
ENSG00000091972.18	0.327682	0.0813672	3.90558	0.0208336	0.983378	NA	protein_coding	CD200	0	1.07081	0	0	0.89528	0
ENSG00000091986.15	9.24555	-0.618351	0.710164	-0.870716	0.383909	0.563928	protein_coding	CCDC80	11.6993	7.4957	14.343	8.42406	7.16224	6.34905
ENSG00000092010.15	5939.25	0.719796	0.051358	14.0153	1.26e-44	6.51e-43	protein_coding	PSME1	4381.38	4655.9	4425.53	7202.57	7469.32	7500.77
ENSG00000092020.10	623.097	-0.269214	0.102693	-2.62155	0.00875312	0.0247679	protein_coding	PPP2R3C	684.408	730.295	628.94	581.26	521.948	591.732
ENSG00000092036.18	300.285	-0.103505	0.139225	-0.743439	0.457216	0.634324	protein_coding	HAUS4	308.861	334.094	289.729	255.53	290.966	322.532
ENSG00000092051.17	74.3254	-0.931066	0.276391	-3.36865	0.000755372	0.00266167	protein_coding	JPH4	97.104	104.94	90.3609	34.6322	61.7743	57.1415
ENSG00000092054.13	2.93462	-0.404504	1.35228	-0.299129	0.764842	0.869142	protein_coding	MYH7	7.01957	1.07081	2.15145	4.68003	2.68584	0
ENSG00000092067.5	3.90077	0.672796	1.09614	0.613784	0.539358	0.705824	protein_coding	CEBPE	2.33986	5.35407	1.4343	5.61604	3.58112	5.07924
ENSG00000092068.20	36.5756	0.187041	0.3846	0.486327	0.626736	0.775676	protein_coding	SLC7A8	21.0587	47.1158	34.4232	45.8643	36.7065	34.2849
ENSG00000092094.11	762.262	0.463676	0.0883736	5.24677	1.55e-07	9.01e-07	protein_coding	OSGEP	638.78	628.568	654.758	856.446	923.929	871.09
ENSG00000092096.16	363.616	-1.19867	0.1366	-8.77498	1.71e-18	2.46e-17	protein_coding	SLC22A17	510.088	433.68	575.154	218.09	230.087	214.598
ENSG00000092098.17	10.7858	1.36126	0.72806	1.86971	0.0615238	0.137049	protein_coding	RNF31	2.33986	10.7081	5.02005	8.42406	17.9056	20.317
ENSG00000092108.20	1423.49	-0.150818	0.0783508	-1.92491	0.0542406	0.123082	protein_coding	SCFD1	1481.13	1613.72	1399.16	1357.21	1280.25	1409.49
ENSG00000092140.16	1138.04	-0.88048	0.106473	-8.26948	1.35e-16	1.7e-15	protein_coding	G2E3	1290.43	1764.7	1368.32	788.118	758.302	858.392
ENSG00000092148.13	5993.34	-0.136843	0.0547765	-2.4982	0.0124824	0.0340318	protein_coding	HECTD1	6090.64	6585.51	6154.58	5817.28	5468.37	5843.67
ENSG00000092199.17	25833.5	-0.113262	0.0450423	-2.51457	0.0119177	0.0326832	protein_coding	HNRNPC	26497.7	27836.9	26209	25259.1	24410.7	24788
ENSG00000092200.12	13.0921	0.461658	0.626164	0.737279	0.460952	0.637762	protein_coding	RPGRIP1	17.5489	9.63733	6.45435	16.8481	17.9056	10.1585
ENSG00000092201.10	11709.5	0.145834	0.0544718	2.67724	0.00742304	0.0213436	protein_coding	SUPT16H	11209.1	11668.7	10480.4	12657.6	11761.3	12479.7
ENSG00000092203.14	1784.78	0.459992	0.0671242	6.85286	7.24e-12	6.41e-11	protein_coding	TOX4	1463.58	1580.52	1465.14	2023.65	2111.07	2064.71
ENSG00000092208.17	618.445	-0.542201	0.110461	-4.90852	9.18e-07	4.89e-06	protein_coding	GEMIN2	724.185	762.42	712.847	425.883	553.283	532.051
ENSG00000092295.12	21.6552	0.0533241	0.456983	0.116687	0.907108	0.951829	protein_coding	TGM1	18.7188	23.5579	21.5145	24.3362	21.4867	20.317
ENSG00000092330.17	1048.16	-0.313077	0.0898675	-3.48376	0.000494421	0.00180519	protein_coding	TINF2	1052.93	1183.25	1247.84	940.687	998.237	866.011
ENSG00000092345.13	0.618258	1.22753	3.09045	0.397201	0.691219	NA	protein_coding	DAZL	1.16993	0	0	0	0	2.53962
ENSG00000092377.14	15.8375	-1.29625	0.562953	-2.30258	0.0213024	0.0545569	protein_coding	TBL1Y	18.7188	25.6995	22.9488	11.2321	6.26696	10.1585
ENSG00000092421.16	26.1387	0.324814	0.439529	0.739003	0.459905	0.636691	protein_coding	SEMA6A	22.2286	17.133	30.1203	29.9522	35.8112	21.5868
ENSG00000092439.15	3501.97	-0.0935395	0.0721689	-1.29612	0.194935	0.343864	protein_coding	TRPM7	3455.97	3967.37	3422.96	3546.53	3115.57	3503.41
ENSG00000092445.12	635.895	-0.660364	0.105524	-6.25796	3.9e-10	2.95e-09	protein_coding	TYRO3	739.394	794.544	805.359	509.188	538.958	427.926
ENSG00000092470.12	2118.39	-0.35795	0.0624891	-5.7282	1.01e-08	6.7e-08	protein_coding	WDR76	2307.1	2425.39	2404.6	1876.69	1805.78	1890.75
ENSG00000092529.24	1.355	1.7204	1.92458	0.893911	0.371369	NA	protein_coding	CAPN3	1.16993	0	0.71715	2.80802	0.89528	2.53962
ENSG00000092531.10	1431.68	-0.0171786	0.0701874	-0.244753	0.806647	0.894368	protein_coding	SNAP23	1444.86	1424.18	1451.51	1481.7	1379.63	1408.22
ENSG00000092607.15	2.94658	-0.376366	1.37062	-0.274594	0.783628	0.880498	protein_coding	TBX15	5.84964	2.14163	2.15145	0	6.26696	1.26981
ENSG00000092621.12	3925.84	-1.56744	0.0601183	-26.0726	7.46e-150	3.63e-147	protein_coding	PHGDH	5716.27	5767.41	6128.76	2094.78	1917.69	1930.11
ENSG00000092758.17	1.67178	-0.278204	1.78406	-0.155939	0.876081	NA	protein_coding	COL9A3	1.16993	0	4.3029	1.87201	2.68584	0
ENSG00000092820.18	4719.46	-1.88664	0.0518117	-36.4134	2.62e-290	3.05e-287	protein_coding	EZR	7440.74	7386.48	7463.38	2042.37	2005.43	1978.37
ENSG00000092841.18	7124.38	0.52774	0.0586009	9.00566	2.14e-19	3.27e-18	protein_coding	MYL6	5876.55	6135.77	5502.69	8341.69	8875.8	8013.78
ENSG00000092847.12	4508.16	-0.122116	0.0584063	-2.0908	0.0365459	0.087566	protein_coding	AGO1	5023.67	4446.02	4628.49	4344.94	4251.68	4354.18
ENSG00000092850.12	2.63204	-1.10726	1.32984	-0.83263	0.405054	0.585496	protein_coding	TEKT2	5.84964	2.14163	2.8686	1.87201	1.79056	1.26981
ENSG00000092853.14	3910.06	-0.219072	0.063368	-3.45713	0.000545962	0.00197665	protein_coding	CLSPN	4320.54	4152.62	4142.26	3644.81	3325.96	3874.19
ENSG00000092871.16	607.164	-0.00872308	0.101231	-0.0861699	0.931331	0.965476	protein_coding	RFFL	588.474	627.497	608.86	613.084	552.387	652.683
ENSG00000092929.11	13710	0.0185086	0.0656409	0.281968	0.777968	0.87694	protein_coding	UNC13D	13458.8	12531.7	14874.4	14016.7	14566.2	12812.4
ENSG00000092931.11	628.84	1.45138	0.126394	11.483	1.61e-30	4.51e-29	protein_coding	MFSD11	271.423	396.201	341.363	1032.42	832.61	899.026
ENSG00000092964.18	757.491	-0.802943	0.0992837	-8.08736	6.1e-16	7.37e-15	protein_coding	DPYSL2	937.112	879.138	1069.99	569.092	530.901	558.717
ENSG00000092969.12	7.97211	1.1972	0.807341	1.4829	0.138102	0.263588	protein_coding	TGFB2	5.84964	2.14163	6.45435	7.48805	17.0103	8.88868
ENSG00000092978.11	424.126	0.0316461	0.112472	0.281368	0.778428	0.877143	protein_coding	GPATCH2	403.625	426.184	428.139	453.027	410.933	422.847
ENSG00000093000.19	3724.36	-0.607418	0.0559764	-10.8513	1.97e-27	4.64e-26	protein_coding	NUP50	4356.81	4638.77	4496.53	3048.57	2914.13	2891.36
ENSG00000093009.9	1438.68	-0.054822	0.0717	-0.764602	0.444509	0.622275	protein_coding	CDC45	1531.44	1394.2	1473.74	1404.01	1445.88	1382.82
ENSG00000093010.13	2169.55	0.159654	0.0808155	1.97554	0.0482068	0.111264	protein_coding	COMT	1976.01	1876.07	2294.16	2312.87	2426.21	2132.01
ENSG00000093072.17	0.268738	0.081366	4.08047	0.0199403	0.984091	NA	protein_coding	ADA2	0	0	0.71715	0	0.89528	0
ENSG00000093100.13	0.119525	-0.880415	4.08047	-0.215763	0.829173	NA	processed_transcript	AC016026.1	0	0	0.71715	0	0	0
ENSG00000093134.14	0.44764	2.35725	3.7182	0.633975	0.526097	NA	protein_coding	VNN3	0	0	0	0	2.68584	0
ENSG00000093144.19	2437.53	-0.0517288	0.0744125	-0.695162	0.486954	0.662223	protein_coding	ECHDC1	2322.31	2702.73	2415.36	2320.36	2274.01	2590.41
ENSG00000093167.18	2147.64	1.20279	0.0636044	18.9105	9.34e-80	1.3e-77	protein_coding	LRRFIP2	1254.16	1344.94	1301.63	2959.65	2949.95	3075.48
ENSG00000093183.14	1535.87	-0.254829	0.073237	-3.47952	0.000502316	0.00183057	protein_coding	SEC22C	1568.87	1761.49	1680.28	1351.59	1393.95	1459.01
ENSG00000093217.10	231.276	0.326621	0.148537	2.19893	0.0278832	0.0692359	protein_coding	XYLB	183.679	217.375	213.711	254.594	260.526	257.772
ENSG00000094631.19	1901.58	0.1004	0.0746206	1.34548	0.178472	0.322477	protein_coding	HDAC6	1739.68	1762.56	2001.57	2017.09	2029.6	1859
ENSG00000094661.3	0.871947	0.119236	2.30842	0.0516525	0.958806	NA	protein_coding	OR1I1	0	1.07081	1.4343	0.936007	1.79056	0
ENSG00000094755.17	0.149213	1.04314	4.08047	0.255642	0.798228	NA	protein_coding	GABRP	0	0	0	0	0.89528	0
ENSG00000094804.11	3141.4	0.0281587	0.0575191	0.489553	0.62445	0.773669	protein_coding	CDC6	3032.45	3250.99	3050.76	3220.8	3168.39	3125
ENSG00000094841.14	363.335	0.132678	0.143832	0.92245	0.356294	0.534682	protein_coding	UPRT	327.58	404.768	309.092	327.602	435.106	375.864
ENSG00000094880.11	3147.31	-0.0165494	0.0634924	-0.260652	0.794361	0.886781	protein_coding	CDC23	2999.69	3379.49	3114.58	3133.75	3008.14	3248.18
ENSG00000094914.13	3227.18	-0.265855	0.0678966	-3.91558	9.02e-05	0.000369946	protein_coding	AAAS	3638.47	3321.67	3614.44	2900.68	3166.6	2721.2
ENSG00000094916.16	9301.65	-1.04713	0.0506998	-20.6535	9.09e-95	1.62e-92	protein_coding	CBX5	12418.8	12763	12429.6	6383.57	5856.92	5957.95
ENSG00000094975.14	1713.81	0.0258295	0.0728909	0.354358	0.723071	0.842022	protein_coding	SUCO	1629.71	1843.94	1622.19	1688.56	1720.73	1777.74
ENSG00000095002.14	4888.76	-0.305537	0.0592642	-5.1555	2.53e-07	1.43e-06	protein_coding	MSH2	5302.11	5754.56	5156.31	4364.6	4207.81	4547.19
ENSG00000095015.6	887.22	-0.0501569	0.0994772	-0.504205	0.614117	0.766347	protein_coding	MAP3K1	878.616	975.512	851.974	874.23	769.045	973.945
ENSG00000095059.16	25.8437	0.153345	0.439423	0.348969	0.727113	0.844627	protein_coding	DHPS	29.2482	28.912	15.7773	29.0162	24.1725	27.9358
ENSG00000095066.11	267.688	0.030664	0.1661	0.184612	0.853533	0.919894	protein_coding	HOOK2	222.286	243.075	327.738	282.674	295.442	234.915
ENSG00000095110.8	0.156001	1.04314	4.08047	0.255642	0.798228	NA	protein_coding	NXPE1	0	0	0	0.936007	0	0
ENSG00000095139.14	13883.5	-0.218706	0.047037	-4.64966	3.32e-06	1.66e-05	protein_coding	ARCN1	14826.5	15327.6	14646.4	13006.7	12384.4	13109.5
ENSG00000095203.14	0.900038	0.463154	2.48004	0.186753	0.851854	NA	protein_coding	EPB41L4B	2.33986	0	0	0	1.79056	1.26981
ENSG00000095209.12	802.513	-0.530073	0.101066	-5.24484	1.56e-07	9.1e-07	protein_coding	TMEM38B	873.936	1074.03	895.72	625.252	640.125	706.015
ENSG00000095261.14	1347.27	-0.133505	0.073453	-1.81756	0.0691309	0.150838	protein_coding	PSMD5	1343.08	1458.45	1424.26	1258.93	1260.55	1338.38
ENSG00000095303.16	7503.31	0.253418	0.0466932	5.42729	5.72e-08	3.48e-07	protein_coding	PTGS1	6886.19	6832.87	6821.53	8302.38	8178.38	7998.54
ENSG00000095319.14	3661.71	0.350164	0.0546181	6.41115	1.44e-10	1.13e-09	protein_coding	NUP188	3147.11	3249.92	3258.73	4183.95	3979.52	4151.01
ENSG00000095321.17	587.969	-0.14116	0.11825	-1.19374	0.232579	0.392361	protein_coding	CRAT	536.997	624.285	688.464	611.212	579.246	487.607
ENSG00000095370.20	275.116	-1.0604	0.144437	-7.34161	2.11e-13	2.12e-12	protein_coding	SH2D3C	408.305	339.448	368.615	166.609	192.485	175.234
ENSG00000095380.11	878.252	0.305239	0.0864556	3.53058	0.000414645	0.00153434	protein_coding	NANS	769.812	840.589	748.705	946.303	1005.4	958.707
ENSG00000095383.20	99.2897	-0.0724284	0.23001	-0.314892	0.752844	0.861301	protein_coding	TBC1D2	93.5942	109.223	103.27	94.5367	116.386	78.7283
ENSG00000095397.14	3.99441	0.242192	1.13441	0.213497	0.830939	0.907988	protein_coding	WHRN	2.33986	2.14163	6.45435	2.80802	8.9528	1.26981
ENSG00000095464.9	1.48623	2.88985	2.01891	1.43139	0.152318	NA	protein_coding	PDE6C	0	1.07081	0	1.87201	0.89528	5.07924
ENSG00000095485.18	667.764	-0.134475	0.0976032	-1.37777	0.168275	0.308378	protein_coding	CWF19L1	696.107	693.888	707.11	700.133	599.837	609.509
ENSG00000095539.15	31.3387	-1.40316	0.436168	-3.21702	0.0012953	0.00437751	protein_coding	SEMA4G	31.588	64.2489	40.1604	12.1681	17.0103	22.8566
ENSG00000095564.14	2183.09	0.193613	0.0733782	2.63857	0.00832577	0.0236794	protein_coding	BTAF1	1957.29	2154.48	1995.11	2225.82	2212.24	2553.59
ENSG00000095574.11	907.462	0.273547	0.102302	2.67391	0.00749715	0.0215355	protein_coding	IKZF5	741.734	965.874	758.027	956.599	990.179	1032.36
ENSG00000095585.16	0.119525	-0.880415	4.08047	-0.215763	0.829173	NA	protein_coding	BLNK	0	0	0.71715	0	0	0
ENSG00000095587.9	6.94003	-0.628321	0.915294	-0.68647	0.492417	0.666697	protein_coding	TLL2	8.18949	3.21244	13.6258	0.936007	8.05752	7.61886
ENSG00000095596.12	4.7188	-1.69232	1.09826	-1.54092	0.123337	0.240606	protein_coding	CYP26A1	4.67971	10.7081	6.45435	4.68003	1.79056	0
ENSG00000095637.22	314.805	-1.26625	0.142313	-8.8976	5.71e-19	8.49e-18	protein_coding	SORBS1	482.01	427.255	427.421	176.905	213.972	161.266
ENSG00000095713.14	1.30244	2.7731	2.05192	1.35146	0.176547	NA	protein_coding	CRTAC1	0	0	0.71715	1.87201	2.68584	2.53962
ENSG00000095739.11	641.078	-0.0873354	0.103829	-0.841149	0.400264	0.581106	protein_coding	BAMBI	580.284	711.021	687.747	591.556	632.067	643.794
ENSG00000095752.7	3.15453	1.22782	1.35584	0.905578	0.365159	0.544136	protein_coding	IL11	2.33986	1.07081	2.15145	0	4.4764	8.88868
ENSG00000095777.16	88.9379	0.882845	0.264972	3.33184	0.000862741	0.00300952	protein_coding	MYO3A	43.2873	58.8948	83.9065	126.361	120.863	100.315
ENSG00000095787.22	8336.04	0.286559	0.0560756	5.11023	3.22e-07	1.8e-06	protein_coding	WAC	6958.73	7897.25	7672.07	9284.25	8939.37	9264.54
ENSG00000095794.19	351.469	0.608033	0.128734	4.72318	2.32e-06	1.18e-05	protein_coding	CREM	242.175	295.545	295.466	428.691	403.771	443.164
ENSG00000095906.17	1386.75	0.26156	0.101335	2.58114	0.00984733	0.02753	protein_coding	NUBP2	1187.48	1124.35	1469.44	1448.94	1694.76	1395.52
ENSG00000095917.14	106.694	-6.97506	0.675549	-10.325	5.43e-25	1.13e-23	protein_coding	TPSD1	200.058	198.101	236.659	2.80802	0	2.53962
ENSG00000095932.6	424.281	-1.53821	0.133181	-11.5498	7.4e-31	2.12e-29	protein_coding	SMIM24	613.042	599.656	679.858	177.841	247.992	227.296
ENSG00000095951.17	238.794	-1.23774	0.158023	-7.83268	4.78e-15	5.43e-14	protein_coding	HIVEP1	327.58	342.661	337.06	169.417	131.606	124.441
ENSG00000095970.16	1.29111	2.64003	2.09647	1.25927	0.207932	NA	protein_coding	TREM2	1.16993	0	0	1.87201	0.89528	3.80943
ENSG00000095981.10	0.156001	1.04314	4.08047	0.255642	0.798228	NA	protein_coding	KCNK16	0	0	0	0.936007	0	0
ENSG00000096006.11	163.801	-1.0265	0.187408	-5.47735	4.32e-08	2.66e-07	protein_coding	CRISP3	215.267	236.65	205.822	102.961	91.3185	130.791
ENSG00000096060.14	6752.67	-0.171139	0.0518482	-3.30077	0.0009642	0.00333056	protein_coding	FKBP5	6977.45	7361.85	7114.84	6346.13	6116.55	6599.21
ENSG00000096063.16	3517.35	-0.425911	0.063935	-6.66163	2.71e-11	2.28e-10	protein_coding	SRPK1	4023.38	4268.27	3806.63	3050.45	2829.08	3126.27
ENSG00000096070.19	1334.88	0.317685	0.0754491	4.21059	2.55e-05	0.000113463	protein_coding	BRPF3	1179.29	1116.86	1266.49	1473.27	1506.76	1466.63
ENSG00000096080.11	715.602	0.0793128	0.100202	0.791529	0.428636	0.607247	protein_coding	MRPS18A	705.466	632.851	747.27	674.861	778.893	754.268
ENSG00000096088.16	0.842258	-0.81166	2.37591	-0.34162	0.732637	NA	protein_coding	PGC	0	1.07081	2.15145	0.936007	0.89528	0
ENSG00000096092.6	577.188	-0.775365	0.111322	-6.96506	3.28e-12	2.99e-11	protein_coding	TMEM14A	765.133	732.437	689.898	373.467	478.079	424.117
ENSG00000096093.16	115.844	-0.475369	0.209814	-2.26567	0.0234715	0.0595107	protein_coding	EFHC1	120.503	150.985	133.39	96.4087	107.434	86.3471
ENSG00000096264.14	4.33863	-0.12435	1.06618	-0.116631	0.907152	0.951829	protein_coding	NCR2	5.84964	6.42489	1.4343	1.87201	5.37168	5.07924
ENSG00000096384.20	107241	0.0481218	0.0423705	1.13574	0.256066	0.422477	protein_coding	HSP90AB1	104340	108690	103328	109331	107307	110448
ENSG00000096395.11	0.149213	1.04314	4.08047	0.255642	0.798228	NA	protein_coding	MLN	0	0	0	0	0.89528	0
ENSG00000096401.8	5139.3	0.0454413	0.0577933	0.786272	0.431708	0.609969	protein_coding	CDC5L	5009.63	5305.88	4860.13	5360.51	4941.05	5358.6
[truncated: 34,925 more rows]

[truncated: 6 more sheets: Supplementary Fig.3, Supplementary Fig.4, DEseq2_Patients CD34+TMIGD2+-, Supplementary Fig.5, Supplementary Fig.6, Supplementary Fig.7]
